# Supplementary material for: Bis(di­methyl­formamide)­penta­kis­(μ-N,2-dioxido­benzene-1-carb­ox­imidato)tetra­kis­(1-methyl­imidazole)di-μ-propionato-penta­manganese(III)manganese(II)–di­methyl­formamide–methanol (1/0.24/1.36)
Source: Acta Crystallogr Sect E Struct Rep Online. 2013 Aug 10;69(Pt 9):m483–4. doi: 10.1107/S1600536813021314 (PMC3884426; doi:10.1107/S1600536813021314)
Supplement: Supplementary file 1 [file e-69-0m483-sup1.cif]

##############################################################################
#                                                                            #
# This CIF contains the data in a paper accepted for publication in          #
# Acta Crystallographica Section E. It conforms to the requirements of       #
# Notes for Authors for Acta Crystallographica Section E, and has been       #
# peer reviewed under the auspices of the IUCr Commission on Journals.       #
#                                                                            #
# Full details of the Crystallographic Information File format               #
# are given in the paper "The Crystallographic Information File (CIF):       #
# a New Standard Archive File for Crystallography" by S. R. Hall, F. H.      #
# Allen and I. D. Brown [Acta Cryst. (1991), A47, 655-685].                  #
#                                                                            #
# The current version of the core CIF dictionary is obtainable from          #
# ftp://ftp.iucr.org/pub/cif_core.dic.                                       #
#                                                                            #
# Software is freely available for graphical display of the structure(s)     #
# in this CIF. For information consult the CIF software page                 #
# http://www.iucr.org/resources/cif/software.                                #
#                                                                            #
# This file may be used for bona fide research purposes within the           #
# scientific community so long as proper attribution is given to the journal # 
# article from which it was obtained.                                        #
#                                                                            #
##############################################################################
data_I
_audit_creation_method     SHELXL-2012
_chemical_name_systematic
;\
Bis(dimethylformamide)pentakis(\m-<i>N</i>,2-dioxidobenzene-1-\
carboximidato)tetrakis(1-methylimidazole)di-\m-propionato-\
pentamanganese(III)manganese(II)--\
dimethylformamide--methanol (1/0.24/1.36)
;
_chemical_name_common     ?
_chemical_formula_moiety
          'C63.174 H67.826 Mn6 N15.174 O20.826, 0.243(C3 H7 N O), 1.361(C H4 O)'
_chemical_formula_sum     'C65.264 H74.971 Mn6 N15.417 O22.430'
_chemical_formula_iupac
;[Mn6 (C7 H4 N O3)5 (C3 H5 O2)2 (C4 H6 N2)4.17 (C3 H7 N O)1.83], 0.24C3 H7 N O
 , 1.36 CH4 O
;
_chemical_formula_weight     1763.91
_chemical_melting_point     ?
_symmetry_space_group_name_hall     '-P 1'
_shelx_space_group_comment
;
The symmetry employed for this shelxl refinement is uniquely defined
by the following loop, which should always be used as a source of
symmetry information in preference to the above space-group names.
They are only intended as comments.
;
_space_group_crystal_system     triclinic
_space_group_name_H-M_alt     'P -1'
_space_group_name_Hall     '-P 1'
loop_
    _space_group_symop_operation_xyz
    'x, y, z'
    '-x, -y, -z'
_cell_length_a     12.6138(2)
_cell_length_b     14.8745(3)
_cell_length_c     20.7862(15)
_cell_angle_alpha     97.909(7)
_cell_angle_beta     105.209(7)
_cell_angle_gamma     99.034(7)
_cell_volume     3650.7(3)
_cell_formula_units_Z     2
_cell_measurement_reflns_used     45007
_cell_measurement_theta_min     2.20
_cell_measurement_theta_max     68.30
_cell_measurement_temperature     85(2)
_cell_special_details     ?
_exptl_crystal_description     needle
_exptl_crystal_colour     brown
_exptl_crystal_size_max     0.070
_exptl_crystal_size_mid     0.020
_exptl_crystal_size_min     0.020
_exptl_crystal_density_diffrn     1.604
_exptl_crystal_density_meas     ?
_exptl_crystal_density_method     ?
_exptl_crystal_F_000     1807.8
_exptl_absorpt_coefficient_mu     8.930
_exptl_absorpt_correction_type     multi-scan
_exptl_absorpt_process_details     '(<i>REQAB</i>; Jacobson, 1998)'
_shelx_estimated_absorpt_T_min     0.574
_shelx_estimated_absorpt_T_max     0.842
_exptl_absorpt_correction_T_min     0.179
_exptl_absorpt_correction_T_max     0.233
_exptl_special_details
;
FT--IR bands (KBr pellet, cm^-1^): 1654, 1598, 1571, 1541, 1499, 1467, 1436,
1420, 1388, 1321, 1259, 1244, 1146, 1101, 1032, 1024, 953, 926, 866, 836, 754,
679, 670, 648, 618, 596, 576, 538, 467
;
_diffrn_ambient_temperature     85(2)
_diffrn_radiation_type     CuK\a
_diffrn_radiation_wavelength     1.54178
_diffrn_radiation_monochromator     ?
_diffrn_measurement_device_type     'Rigaku Saturn 944+ CCD'
_diffrn_measurement_method     '\w scans'
_diffrn_detector_area_resol_mean     ?
_diffrn_reflns_number     106589
_diffrn_reflns_av_R_equivalents     0.1055
_diffrn_reflns_theta_min     2.242
_diffrn_reflns_theta_max     68.245
_diffrn_reflns_theta_full     67.679
_diffrn_measured_fraction_theta_max     0.983
_diffrn_measured_fraction_theta_full     0.984
_diffrn_reflns_limit_h_min     -15
_diffrn_reflns_limit_h_max     15
_diffrn_reflns_limit_k_min     -17
_diffrn_reflns_limit_k_max     17
_diffrn_reflns_limit_l_min     -25
_diffrn_reflns_limit_l_max     25
_refine_special_details     ?
_reflns_number_total     13145
_reflns_number_gt     10454
_reflns_threshold_expression     'I > 2\s(I)'
_refine_ls_structure_factor_coef     Fsqd
_refine_ls_matrix_type     full
_refine_ls_R_factor_all     0.0707
_refine_ls_R_factor_gt     0.0585
_refine_ls_wR_factor_gt     0.1553
_refine_ls_wR_factor_ref     0.1638
_refine_ls_goodness_of_fit_ref     1.093
_refine_ls_restrained_S_all     1.087
_refine_ls_number_reflns     13145
_refine_ls_number_parameters     1153
_refine_ls_number_restraints     225
_refine_ls_hydrogen_treatment     constr
_refine_ls_weighting_scheme     calc
_refine_ls_weighting_details
;
 w=1/[\s^2^(Fo^2^)+(0.1023P)^2^]
 where P=(Fo^2^+2Fc^2^)/3
;
_atom_sites_solution_hydrogens     geom
_atom_sites_solution_primary     direct
_atom_sites_solution_secondary     difmap
_refine_ls_shift/su_max     0.003
_refine_ls_shift/su_mean     0.000
_refine_diff_density_max     1.035
_refine_diff_density_min     -0.583
_refine_ls_extinction_method     SHELXL
_refine_ls_extinction_coef     0.00166(14)
_refine_ls_extinction_expression
                                  'Fc^*^=kFc[1+0.001xFc^2^\l^3^/sin(2\q)]^-1/4^'
loop_
    _atom_type_symbol
    _atom_type_description
    _atom_type_scat_dispersion_real
    _atom_type_scat_dispersion_imag
    _atom_type_scat_source
    'C' 'C' 0.0181 0.0091
                         'International Tables Vol C Tables 4.2.6.8 and 6.1.1.4'
    'H' 'H' 0.0000 0.0000
                         'International Tables Vol C Tables 4.2.6.8 and 6.1.1.4'
    'N' 'N' 0.0311 0.0180
                         'International Tables Vol C Tables 4.2.6.8 and 6.1.1.4'
    'O' 'O' 0.0492 0.0322
                         'International Tables Vol C Tables 4.2.6.8 and 6.1.1.4'
    'Mn' 'Mn' -0.5299 2.8052
                         'International Tables Vol C Tables 4.2.6.8 and 6.1.1.4'
_computing_data_collection     '<i>CrystalClear-SM Expert</i> (Rigaku, 2011)'
_computing_cell_refinement     '<i>CrystalClear-SM Expert</i> (Rigaku, 2011)'
_computing_data_reduction     '<i>CrystalClear-SM Expert</i> (Rigaku, 2011)'
_computing_structure_solution     'SHELXS97 (Sheldrick, 2008)'
_computing_structure_refinement
;
SHELXL2013 (Sheldrick, 2008) and
<i>SHELXLE</i> (H\"ubschle <i>et al.</i>, 2011)
;
_computing_molecular_graphics     'Mercury (Macrae <i>et al.</i>, 2006)'
_computing_publication_material     'publCIF (Westrip, 2010)'
loop_
    _atom_site_type_symbol
    _atom_site_label
    _atom_site_fract_x
    _atom_site_fract_y
    _atom_site_fract_z
    _atom_site_U_iso_or_equiv
    _atom_site_adp_type
    _atom_site_calc_flag
    _atom_site_occupancy
    _atom_site_disorder_assembly
    _atom_site_disorder_group
    Mn Mn1 0.07000(5) 0.73648(4) 0.24929(3) 0.02589(16) Uani d 1 . .
    Mn Mn2 0.11769(5) 0.79206(4) 0.41954(3) 0.02689(16) Uani d 1 . .
    Mn Mn3 0.13864(5) 0.52190(4) 0.28707(3) 0.02769(17) Uani d 1 . .
    Mn Mn4 0.27830(5) 0.71726(4) 0.15708(3) 0.03072(17) Uani d 1 . .
    Mn Mn5 0.06535(5) 0.94096(4) 0.18825(3) 0.03079(17) Uani d 1 . .
    Mn Mn6 -0.20256(5) 0.73342(4) 0.23549(3) 0.03058(17) Uani d 1 . .
    O O1 0.2247(2) 0.80548(18) 0.50183(15) 0.0350(6) Uani d 1 . .
    O O2 0.2761(2) 0.57455(17) 0.37874(14) 0.0298(6) Uani d 1 . .
    O O3 0.1073(2) 0.63805(17) 0.31920(13) 0.0272(6) Uani d 1 . .
    O O4 0.1788(2) 0.41077(18) 0.26075(15) 0.0359(7) Uani d 1 . .
    O O5 0.3234(2) 0.59673(18) 0.15415(15) 0.0343(6) Uani d 1 . .
    O O6 0.1851(2) 0.66244(16) 0.20613(14) 0.0296(6) Uani d 1 . .
    O O7 0.3659(2) 0.77049(18) 0.10658(15) 0.0358(7) Uani d 1 . .
    O O8 0.2015(2) 0.97961(17) 0.16313(15) 0.0341(6) Uani d 1 . .
    O O9 0.1062(2) 0.82092(18) 0.17407(15) 0.0328(6) Uani d 1 . .
    O O10 0.0368(3) 1.0586(2) 0.20814(18) 0.0486(8) Uani d 1 . .
    O O11 -0.2213(2) 0.8757(2) 0.24916(15) 0.0374(7) Uani d 1 . .
    O O12 -0.0858(2) 0.79252(17) 0.20389(14) 0.0301(6) Uani d 1 . .
    O O13 -0.3130(2) 0.6622(2) 0.26136(15) 0.0398(7) Uani d 1 . .
    O O14 -0.0355(2) 0.73088(17) 0.43793(14) 0.0294(6) Uani d 1 . .
    O O15 0.0091(2) 0.78722(17) 0.33613(14) 0.0288(6) Uani d 1 . .
    O O16 0.2080(2) 0.83738(19) 0.32964(16) 0.0383(7) Uani d 1 . .
    O O17 0.1796(3) 0.9699(2) 0.29502(17) 0.0479(8) Uani d 1 . .
    O O18 -0.0884(2) 0.62742(17) 0.20646(15) 0.0334(6) Uani d 1 . .
    O O19 -0.0280(2) 0.49444(18) 0.21104(15) 0.0343(6) Uani d 1 . .
    N N1 0.1634(3) 0.6774(2) 0.38746(17) 0.0286(7) Uani d 1 . .
    N N2 0.2095(3) 0.5772(2) 0.22215(18) 0.0299(7) Uani d 1 . .
    N N3 0.2138(3) 0.8296(2) 0.16412(18) 0.0321(7) Uani d 1 . .
    N N4 -0.0672(3) 0.8893(2) 0.21208(17) 0.0309(7) Uani d 1 . .
    N N5 -0.1029(2) 0.7460(2) 0.32834(17) 0.0293(7) Uani d 1 . .
    N N6 0.1097(3) 0.9275(2) 0.44749(17) 0.0308(7) Uani d 1 . .
    N N7 0.0641(3) 1.0626(2) 0.44134(18) 0.0353(8) Uani d 1 . .
    N N8 0.0546(3) 0.4610(2) 0.34773(18) 0.0304(7) Uani d 1 . .
    N N9 -0.0657(3) 0.4385(2) 0.40582(19) 0.0380(8) Uani d 1 . .
    C C1 0.2989(3) 0.7533(3) 0.5255(2) 0.0313(9) Uani d 1 . .
    C C2 0.3615(4) 0.7793(3) 0.5931(2) 0.0398(10) Uani d 1 . .
    H H2 0.3515 0.8325 0.6200 0.048 Uiso calc 1 . .
    C C3 0.4384(4) 0.7286(3) 0.6218(3) 0.0483(11) Uani d 1 . .
    H H3 0.4804 0.7470 0.6683 0.058 Uiso calc 1 . .
    C C4 0.4547(4) 0.6507(3) 0.5829(3) 0.0456(11) Uani d 1 . .
    H H4 0.5073 0.6157 0.6026 0.055 Uiso calc 1 . .
    C C5 0.3936(3) 0.6252(3) 0.5158(2) 0.0356(9) Uani d 1 . .
    H H5 0.4051 0.5723 0.4893 0.043 Uiso calc 1 . .
    C C6 0.3149(3) 0.6748(3) 0.4852(2) 0.0290(8) Uani d 1 . .
    C C7 0.2508(3) 0.6403(2) 0.4139(2) 0.0277(8) Uani d 1 . .
    C C8 0.2608(3) 0.3953(3) 0.2335(2) 0.0322(9) Uani d 1 . .
    C C9 0.2950(4) 0.3100(3) 0.2378(2) 0.0361(9) Uani d 1 . .
    H H9 0.2622 0.2678 0.2609 0.043 Uiso calc 1 . .
    C C10 0.3763(4) 0.2878(3) 0.2084(2) 0.0431(11) Uani d 1 . .
    H H10 0.3980 0.2298 0.2110 0.052 Uiso calc 1 . .
    C C11 0.4268(4) 0.3487(3) 0.1753(2) 0.0400(10) Uani d 1 . .
    H H11 0.4832 0.3328 0.1558 0.048 Uiso calc 1 . .
    C C12 0.3945(3) 0.4325(3) 0.1708(2) 0.0364(9) Uani d 1 . .
    H H12 0.4285 0.4739 0.1476 0.044 Uiso calc 1 . .
    C C13 0.3118(3) 0.4580(3) 0.2001(2) 0.0299(8) Uani d 1 . .
    C C14 0.2813(3) 0.5478(3) 0.1920(2) 0.0287(8) Uani d 1 . .
    C C21 0.2552(3) 0.9130(2) 0.1573(2) 0.0304(8) Uani d 1 . .
    C C22 -0.0456(4) 1.0874(3) 0.2287(2) 0.0417(10) Uani d 1 . .
    C C23 -0.0429(5) 1.1827(3) 0.2382(3) 0.0498(12) Uani d 1 . .
    H H23 0.0166 1.2233 0.2304 0.060 Uiso calc 1 . .
    C C24 -0.1265(5) 1.2187(3) 0.2591(3) 0.0554(14) Uani d 1 . .
    H H24 -0.1226 1.2837 0.2666 0.066 Uiso calc 1 . .
    C C25 -0.2155(5) 1.1598(4) 0.2689(3) 0.0626(16) Uani d 1 . .
    H H25 -0.2738 1.1841 0.2816 0.075 Uiso calc 1 . .
    C C26 -0.2185(4) 1.0656(3) 0.2599(3) 0.0496(12) Uani d 1 . .
    H H26 -0.2790 1.0257 0.2673 0.060 Uiso calc 1 . .
    C C27 -0.1346(4) 1.0276(3) 0.2402(2) 0.0385(10) Uani d 1 . .
    C C28 -0.1435(3) 0.9263(3) 0.2338(2) 0.0334(9) Uani d 1 . .
    C C29 -0.3222(3) 0.6498(3) 0.3222(2) 0.0333(9) Uani d 1 . .
    C C30 -0.4272(3) 0.6082(3) 0.3263(2) 0.0362(9) Uani d 1 . .
    H H30 -0.4882 0.5893 0.2860 0.043 Uiso calc 1 . .
    C C31 -0.4446(3) 0.5938(3) 0.3875(2) 0.0393(10) Uani d 1 . .
    H H31 -0.5169 0.5658 0.3888 0.047 Uiso calc 1 . .
    C C32 -0.3566(3) 0.6203(3) 0.4467(2) 0.0385(10) Uani d 1 . .
    H H32 -0.3680 0.6108 0.4889 0.046 Uiso calc 1 . .
    C C33 -0.2520(3) 0.6606(3) 0.4438(2) 0.0328(9) Uani d 1 . .
    H H33 -0.1917 0.6778 0.4845 0.039 Uiso calc 1 . .
    C C34 -0.2320(3) 0.6769(2) 0.3831(2) 0.0299(9) Uani d 1 . .
    C C35 -0.1174(3) 0.7194(2) 0.3844(2) 0.0273(8) Uani d 1 . .
    C C36 0.2347(3) 0.9241(3) 0.3333(2) 0.0313(9) Uani d 1 . .
    C C37 0.3362(5) 0.9792(5) 0.3857(4) 0.0814(19) Uani d 1 . .
    H H37A 0.3668 0.9391 0.4172 0.098 Uiso calc 0.604(6) A 1
    H H37B 0.3147 1.0301 0.4123 0.098 Uiso calc 0.604(6) A 1
    H H37C 0.4044 0.9650 0.3748 0.098 Uiso calc 0.396(6) A 2
    H H37D 0.3373 0.9636 0.4306 0.098 Uiso calc 0.396(6) A 2
    C C38 0.4254(11) 1.0193(7) 0.3574(7) 0.094(3) Uani d 0.604(6) A 1
    H H38A 0.4316 0.9732 0.3208 0.141 Uiso calc 0.604(6) A 1
    H H38B 0.4971 1.0371 0.3932 0.141 Uiso calc 0.604(6) A 1
    H H38C 0.4063 1.0741 0.3394 0.141 Uiso calc 0.604(6) A 1
    C C38B 0.3341(17) 1.0933(11) 0.3875(11) 0.094(3) Uani d 0.396(6) A 2
    H H38D 0.3282 1.1073 0.3421 0.141 Uiso calc 0.396(6) A 2
    H H38E 0.4034 1.1307 0.4197 0.141 Uiso calc 0.396(6) A 2
    H H38F 0.2695 1.1077 0.4017 0.141 Uiso calc 0.396(6) A 2
    C C39 -0.1033(3) 0.5398(3) 0.1960(2) 0.0336(9) Uani d 1 . .
    C C40 -0.2234(4) 0.4873(3) 0.1624(3) 0.0538(13) Uani d 1 . .
    H H40A -0.2730 0.5179 0.1841 0.065 Uiso calc 0.752(8) B 1
    H H40B -0.2441 0.4939 0.1142 0.065 Uiso calc 0.752(8) B 1
    H H40C -0.2263 0.4394 0.1236 0.065 Uiso calc 0.248(8) B 2
    H H40D -0.2716 0.5305 0.1454 0.065 Uiso calc 0.248(8) B 2
    C C41 -0.2477(6) 0.3871(4) 0.1648(4) 0.0576(19) Uani d 0.752(8) B 1
    H H41A -0.3271 0.3610 0.1414 0.086 Uiso calc 0.752(8) B 1
    H H41B -0.2310 0.3791 0.2122 0.086 Uiso calc 0.752(8) B 1
    H H41C -0.2011 0.3550 0.1424 0.086 Uiso calc 0.752(8) B 1
    C C41B -0.2672(17) 0.4393(14) 0.2188(13) 0.0576(19) Uani d 0.248(8) B 2
    H H41D -0.3412 0.3992 0.1971 0.086 Uiso calc 0.248(8) B 2
    H H41E -0.2725 0.4875 0.2544 0.086 Uiso calc 0.248(8) B 2
    H H41F -0.2142 0.4021 0.2390 0.086 Uiso calc 0.248(8) B 2
    C C42 0.0481(4) 0.9756(3) 0.4090(2) 0.0360(9) Uani d 1 . .
    H H42 -0.0006 0.9514 0.3646 0.043 Uiso calc 1 . .
    C C43 0.1677(4) 0.9875(3) 0.5072(2) 0.0371(10) Uani d 1 . .
    H H43 0.2190 0.9727 0.5447 0.044 Uiso calc 1 . .
    C C44 0.1393(4) 1.0716(3) 0.5037(2) 0.0388(10) Uani d 1 . .
    H H44 0.1664 1.1260 0.5379 0.047 Uiso calc 1 . .
    C C45 0.0103(5) 1.1352(3) 0.4142(3) 0.0507(12) Uani d 1 . .
    H H45A 0.0597 1.1719 0.3939 0.076 Uiso calc 1 . .
    H H45B -0.0041 1.1756 0.4510 0.076 Uiso calc 1 . .
    H H45C -0.0609 1.1068 0.3796 0.076 Uiso calc 1 . .
    C C46 -0.0308(4) 0.4887(3) 0.3642(2) 0.0407(11) Uani d 1 . .
    H H46 -0.0631 0.5381 0.3485 0.049 Uiso calc 1 . .
    C C47 0.0756(4) 0.3903(3) 0.3818(3) 0.0485(12) Uani d 1 . .
    H H47 0.1330 0.3564 0.3802 0.058 Uiso calc 1 . .
    C C48 0.0019(4) 0.3762(3) 0.4182(3) 0.0486(12) Uani d 1 . .
    H H48 -0.0019 0.3317 0.4466 0.058 Uiso calc 1 . .
    C C49 -0.1612(4) 0.4465(3) 0.4325(3) 0.0585(15) Uani d 1 . .
    H H49A -0.1903 0.5011 0.4204 0.088 Uiso calc 1 . .
    H H49B -0.1367 0.4528 0.4820 0.088 Uiso calc 1 . .
    H H49C -0.2202 0.3908 0.4128 0.088 Uiso calc 1 . .
    N N12 -0.036(3) 0.914(3) 0.0791(10) 0.0446(19) Uani d 0.680(12) C 1
    C C54 -0.0112(16) 0.8711(18) 0.0277(9) 0.0469(18) Uani d 0.680(12) C 1
    H H54 0.0541 0.8455 0.0316 0.056 Uiso calc 0.680(12) C 1
    N N13 -0.0886(19) 0.867(3) -0.0311(9) 0.0543(14) Uani d 0.680(12) C 1
    C C55 -0.1294(6) 0.9483(6) 0.0511(4) 0.055(2) Uani d 0.680(12) C 1
    H H55 -0.1642 0.9868 0.0759 0.066 Uiso calc 0.680(12) C 1
    C C56 -0.1641(8) 0.9190(7) -0.0158(5) 0.064(2) Uani d 0.680(12) C 1
    H H56A -0.2277 0.9314 -0.0469 0.077 Uiso calc 0.680(12) C 1
    C C57 -0.0855(16) 0.8253(14) -0.0982(8) 0.074(5) Uani d 0.680(12) C 1
    H H57A -0.1461 0.7706 -0.1168 0.110 Uiso calc 0.680(12) C 1
    H H57B -0.0131 0.8070 -0.0946 0.110 Uiso calc 0.680(12) C 1
    H H57C -0.0951 0.8705 -0.1283 0.110 Uiso calc 0.680(12) C 1
    O O25 -0.039(4) 0.924(4) 0.0807(18) 0.0446(19) Uani d 0.320(12) C 2
    C C54B -0.018(3) 0.882(4) 0.0319(18) 0.0469(18) Uani d 0.320(12) C 2
    H H54B 0.0507 0.8617 0.0395 0.056 Uiso calc 0.320(12) C 2
    N N13B -0.086(4) 0.864(7) -0.031(2) 0.0543(14) Uani d 0.320(12) C 2
    C C56B -0.2020(14) 0.8773(14) -0.0439(10) 0.054(5) Uani d 0.320(12) C 2
    H H56B -0.2534 0.8209 -0.0720 0.081 Uiso calc 0.320(12) C 2
    H H56C -0.2106 0.9293 -0.0678 0.081 Uiso calc 0.320(12) C 2
    H H56D -0.2195 0.8908 -0.0008 0.081 Uiso calc 0.320(12) C 2
    C C57B -0.056(3) 0.814(3) -0.0871(16) 0.054(7) Uani d 0.320(12) C 2
    H H57D -0.1133 0.7577 -0.1085 0.080 Uiso calc 0.320(12) C 2
    H H57E 0.0169 0.7978 -0.0702 0.080 Uiso calc 0.320(12) C 2
    H H57F -0.0527 0.8541 -0.1206 0.080 Uiso calc 0.320(12) C 2
    N N14 -0.3112(3) 0.7020(2) 0.13996(18) 0.0325(7) Uani d 1 . .
    C C58 -0.4179(3) 0.6591(3) 0.1215(2) 0.0320(9) Uani d 1 . .
    H H58 -0.4572 0.6392 0.1520 0.038 Uiso calc 1 . .
    N N15 -0.4631(3) 0.6474(2) 0.05413(18) 0.0357(8) Uani d 1 . .
    C C59 -0.2875(3) 0.7203(3) 0.0815(2) 0.0377(10) Uani d 1 . .
    H H59 -0.2173 0.7515 0.0791 0.045 Uiso calc 1 . .
    C C60 -0.3807(4) 0.6866(3) 0.0275(2) 0.0414(10) Uani d 1 . .
    H H60 -0.3878 0.6894 -0.0188 0.050 Uiso calc 1 . .
    C C61 -0.5791(3) 0.6041(3) 0.0159(2) 0.0414(10) Uani d 1 . .
    H H61A -0.6161 0.6498 -0.0060 0.062 Uiso calc 1 . .
    H H61B -0.6191 0.5814 0.0469 0.062 Uiso calc 1 . .
    H H61C -0.5798 0.5521 -0.0188 0.062 Uiso calc 1 . .
    O O20 0.1453(2) 0.6549(2) 0.05646(15) 0.0403(7) Uani d 1 . .
    C C62 0.0426(4) 0.6409(3) 0.0485(2) 0.0366(10) Uani d 1 . .
    H H62 0.0173 0.6545 0.0873 0.044 Uiso calc 1 . .
    N N16 -0.0334(3) 0.6084(2) -0.01069(19) 0.0385(8) Uani d 1 . .
    C C63 -0.0017(4) 0.5873(3) -0.0728(3) 0.0497(12) Uani d 1 . .
    H H63A -0.0269 0.5209 -0.0917 0.075 Uiso calc 1 . .
    H H63B 0.0801 0.6042 -0.0626 0.075 Uiso calc 1 . .
    H H63C -0.0369 0.6228 -0.1059 0.075 Uiso calc 1 . .
    C C64 -0.1529(4) 0.5894(4) -0.0171(3) 0.0538(13) Uani d 1 . .
    H H64A -0.1903 0.6284 -0.0463 0.081 Uiso calc 1 . .
    H H64B -0.1641 0.6029 0.0278 0.081 Uiso calc 1 . .
    H H64C -0.1849 0.5239 -0.0373 0.081 Uiso calc 1 . .
    C C15 0.4119(8) 0.8609(4) 0.1168(5) 0.0337(13) Uani d 0.757(7) D 1
    C C16 0.5128(7) 0.8860(5) 0.1005(4) 0.037(2) Uani d 0.757(7) D 1
    H H16 0.5470 0.8387 0.0841 0.044 Uiso calc 0.757(7) D 1
    C C17 0.5629(6) 0.9772(5) 0.1078(4) 0.052(3) Uani d 0.757(7) D 1
    H H17 0.6317 0.9924 0.0973 0.062 Uiso calc 0.757(7) D 1
    C C18 0.5129(6) 1.0478(5) 0.1307(4) 0.051(2) Uani d 0.757(7) D 1
    H H18 0.5464 1.1110 0.1348 0.061 Uiso calc 0.757(7) D 1
    C C19 0.4149(7) 1.0248(6) 0.1473(4) 0.041(2) Uani d 0.757(7) D 1
    H H19 0.3819 1.0731 0.1636 0.049 Uiso calc 0.757(7) D 1
    C C20 0.3621(5) 0.9329(7) 0.1411(5) 0.0326(13) Uani d 0.757(7) D 1
    O O22 0.2006(5) 0.7811(4) -0.0291(3) 0.0749(18) Uani d 0.757(7) D 1
    H H22 0.2329 0.7719 0.0095 0.112 Uiso calc 0.757(7) D 1
    C C69 0.2756(12) 0.8416(10) -0.0506(8) 0.062(4) Uani d 0.757(7) D 1
    H H69A 0.3010 0.9006 -0.0183 0.093 Uiso calc 0.757(7) D 1
    H H69B 0.2379 0.8525 -0.0956 0.093 Uiso calc 0.757(7) D 1
    H H69C 0.3405 0.8140 -0.0529 0.093 Uiso calc 0.757(7) D 1
    C C15B 0.419(2) 0.8580(12) 0.1257(14) 0.0337(13) Uani d 0.243(7) D 2
    C C16B 0.527(3) 0.8838(17) 0.1208(18) 0.037(2) Uani d 0.243(7) D 2
    H H16B 0.5640 0.8377 0.1055 0.044 Uiso calc 0.243(7) D 2
    C C17B 0.581(2) 0.9745(17) 0.1378(16) 0.052(3) Uani d 0.243(7) D 2
    H H17B 0.6531 0.9914 0.1315 0.062 Uiso calc 0.243(7) D 2
    C C18B 0.532(2) 1.0429(15) 0.1642(14) 0.051(2) Uani d 0.243(7) D 2
    H H18B 0.5716 1.1053 0.1786 0.061 Uiso calc 0.243(7) D 2
    C C19B 0.425(2) 1.019(2) 0.1694(18) 0.041(2) Uani d 0.243(7) D 2
    H H19B 0.3900 1.0658 0.1861 0.049 Uiso calc 0.243(7) D 2
    C C20B 0.3677(14) 0.928(2) 0.1504(14) 0.0326(13) Uani d 0.243(7) D 2
    O O23 0.4316(18) 0.7602(14) -0.0788(10) 0.090(6) Uani d 0.243(7) D 2
    C C67 0.213(4) 0.753(3) -0.077(2) 0.119(10) Uani d 0.243(7) D 2
    H H67A 0.2202 0.7202 -0.0385 0.179 Uiso calc 0.243(7) D 2
    H H67B 0.2282 0.7140 -0.1145 0.179 Uiso calc 0.243(7) D 2
    H H67C 0.1375 0.7646 -0.0917 0.179 Uiso calc 0.243(7) D 2
    N N17 0.297(5) 0.843(4) -0.056(3) 0.100(8) Uani d 0.243(7) D 2
    C C66 0.272(3) 0.926(2) -0.0303(17) 0.104(9) Uani d 0.243(7) D 2
    H H66A 0.2146 0.9430 -0.0657 0.156 Uiso calc 0.243(7) D 2
    H H66B 0.3401 0.9750 -0.0163 0.156 Uiso calc 0.243(7) D 2
    H H66C 0.2444 0.9189 0.0088 0.156 Uiso calc 0.243(7) D 2
    C C68 0.407(3) 0.828(2) -0.0581(17) 0.095(7) Uani d 0.243(7) D 2
    H H68 0.4666 0.8805 -0.0405 0.114 Uiso calc 0.243(7) D 2
    N N10 0.4262(18) 0.772(3) 0.2570(11) 0.036(2) Uani d 0.494(12) E 1
    C C50 0.4184(17) 0.773(2) 0.3185(10) 0.032(3) Uani d 0.494(12) E 1
    H H50 0.3524 0.7464 0.3285 0.038 Uiso calc 0.494(12) E 1
    N N11 0.5146(15) 0.8151(13) 0.3657(8) 0.034(3) Uani d 0.494(12) E 1
    C C51 0.5333(6) 0.8194(6) 0.2651(4) 0.034(2) Uani d 0.494(12) E 1
    H H51 0.5629 0.8320 0.2290 0.041 Uiso calc 0.494(12) E 1
    C C52 0.5906(9) 0.8454(8) 0.3321(6) 0.035(2) Uani d 0.494(12) E 1
    H H52 0.6662 0.8773 0.3516 0.043 Uiso calc 0.494(12) E 1
    C C53 0.524(2) 0.833(2) 0.4384(10) 0.052(5) Uani d 0.494(12) E 1
    H H53A 0.4510 0.8089 0.4449 0.078 Uiso calc 0.494(12) E 1
    H H53B 0.5459 0.8995 0.4562 0.078 Uiso calc 0.494(12) E 1
    H H53C 0.5802 0.8013 0.4626 0.078 Uiso calc 0.494(12) E 1
    O O24 0.4139(14) 0.773(2) 0.2456(8) 0.036(2) Uani d 0.506(12) E 2
    C C50B 0.4263(18) 0.778(2) 0.3068(10) 0.038(3) Uani d 0.506(12) E 2
    H H50B 0.3710 0.7413 0.3209 0.046 Uiso calc 0.506(12) E 2
    N N11B 0.5135(16) 0.8315(13) 0.3535(8) 0.041(4) Uani d 0.506(12) E 2
    C C52B 0.6030(11) 0.8873(11) 0.3342(8) 0.057(4) Uani d 0.506(12) E 2
    H H52A 0.5856 0.8764 0.2846 0.086 Uiso calc 0.506(12) E 2
    H H52B 0.6746 0.8695 0.3536 0.086 Uiso calc 0.506(12) E 2
    H H52C 0.6086 0.9531 0.3514 0.086 Uiso calc 0.506(12) E 2
    C C53B 0.538(2) 0.828(2) 0.4263(9) 0.047(4) Uani d 0.506(12) E 2
    H H53D 0.4807 0.7802 0.4330 0.071 Uiso calc 0.506(12) E 2
    H H53E 0.5375 0.8881 0.4517 0.071 Uiso calc 0.506(12) E 2
    H H53F 0.6119 0.8122 0.4424 0.071 Uiso calc 0.506(12) E 2
    O O21 0.2053(6) 1.1718(4) 0.3353(3) 0.0601(19) Uani d 0.604(6) A 1
    H H21 0.2017 1.1158 0.3199 0.090 Uiso calc 0.604(6) A 1
    C C65 0.2869(9) 1.1988(10) 0.3911(6) 0.097(5) Uani d 0.604(6) A 1
    H H65A 0.3521 1.1737 0.3858 0.146 Uiso calc 0.604(6) A 1
    H H65B 0.2634 1.1763 0.4284 0.146 Uiso calc 0.604(6) A 1
    H H65C 0.3069 1.2666 0.4013 0.146 Uiso calc 0.604(6) A 1
loop_
    _atom_site_aniso_label
    _atom_site_aniso_U_11
    _atom_site_aniso_U_22
    _atom_site_aniso_U_33
    _atom_site_aniso_U_12
    _atom_site_aniso_U_13
    _atom_site_aniso_U_23
    Mn1 0.0258(3) 0.0298(3) 0.0229(4) 0.0102(2) 0.0071(3) 0.0024(2)
    Mn2 0.0272(3) 0.0296(3) 0.0235(4) 0.0094(2) 0.0063(3) 0.0016(2)
    Mn3 0.0291(3) 0.0275(3) 0.0282(4) 0.0096(2) 0.0098(3) 0.0037(2)
    Mn4 0.0316(3) 0.0298(3) 0.0354(4) 0.0108(2) 0.0152(3) 0.0057(3)
    Mn5 0.0330(3) 0.0314(3) 0.0312(4) 0.0130(2) 0.0107(3) 0.0066(3)
    Mn6 0.0252(3) 0.0416(3) 0.0248(4) 0.0100(2) 0.0065(3) 0.0034(3)
    O1 0.0362(15) 0.0359(14) 0.0288(17) 0.0118(11) 0.0023(13) 0.0010(12)
    O2 0.0268(13) 0.0324(13) 0.0309(17) 0.0112(10) 0.0084(12) 0.0027(11)
    O3 0.0282(13) 0.0343(13) 0.0156(15) 0.0079(10) 0.0007(11) 0.0017(11)
    O4 0.0394(15) 0.0314(14) 0.0394(18) 0.0108(11) 0.0143(14) 0.0053(12)
    O5 0.0354(15) 0.0350(14) 0.0373(18) 0.0113(11) 0.0172(14) 0.0052(12)
    O6 0.0328(14) 0.0267(12) 0.0351(17) 0.0152(10) 0.0137(13) 0.0069(11)
    O7 0.0347(15) 0.0323(14) 0.0428(19) 0.0091(11) 0.0156(14) 0.0038(12)
    O8 0.0380(15) 0.0310(13) 0.0377(18) 0.0147(11) 0.0128(14) 0.0089(12)
    O9 0.0269(13) 0.0358(14) 0.0384(18) 0.0103(11) 0.0113(13) 0.0081(12)
    O10 0.0526(19) 0.0389(16) 0.062(2) 0.0151(14) 0.0267(18) 0.0087(15)
    O11 0.0353(15) 0.0475(16) 0.0356(18) 0.0193(13) 0.0147(14) 0.0072(13)
    O12 0.0302(13) 0.0324(13) 0.0283(16) 0.0137(11) 0.0061(12) 0.0036(11)
    O13 0.0279(14) 0.0626(19) 0.0253(17) 0.0038(13) 0.0064(13) 0.0052(14)
    O14 0.0275(14) 0.0323(13) 0.0259(16) 0.0076(10) 0.0046(13) 0.0020(11)
    O15 0.0253(13) 0.0362(14) 0.0245(16) 0.0061(10) 0.0088(12) 0.0014(11)
    O16 0.0373(15) 0.0383(15) 0.0384(19) 0.0078(12) 0.0112(14) 0.0037(13)
    O17 0.062(2) 0.0409(16) 0.042(2) 0.0157(15) 0.0154(17) 0.0046(14)
    O18 0.0292(14) 0.0326(14) 0.0373(18) 0.0091(11) 0.0085(13) 0.0022(12)
    O19 0.0306(14) 0.0388(14) 0.0298(17) 0.0114(12) 0.0042(13) -0.0015(12)
    N1 0.0289(16) 0.0344(16) 0.0221(19) 0.0082(13) 0.0060(14) 0.0053(13)
    N2 0.0323(17) 0.0267(15) 0.032(2) 0.0154(13) 0.0066(15) 0.0032(14)
    N3 0.0251(16) 0.0373(17) 0.035(2) 0.0057(13) 0.0103(15) 0.0076(15)
    N4 0.0363(18) 0.0334(16) 0.026(2) 0.0175(13) 0.0083(15) 0.0040(14)
    N5 0.0250(16) 0.0370(17) 0.029(2) 0.0092(13) 0.0114(15) 0.0053(14)
    N6 0.0337(17) 0.0299(16) 0.026(2) 0.0067(13) 0.0056(15) 0.0013(14)
    N7 0.048(2) 0.0325(17) 0.027(2) 0.0153(15) 0.0118(18) 0.0038(14)
    N8 0.0310(16) 0.0267(15) 0.035(2) 0.0103(12) 0.0090(16) 0.0046(14)
    N9 0.044(2) 0.0353(17) 0.043(2) 0.0097(15) 0.0251(18) 0.0086(16)
    C1 0.0258(19) 0.037(2) 0.031(3) 0.0075(15) 0.0067(18) 0.0101(17)
    C2 0.040(2) 0.046(2) 0.026(3) 0.0094(19) 0.001(2) -0.0006(19)
    C3 0.046(3) 0.062(3) 0.028(3) 0.014(2) -0.005(2) 0.003(2)
    C4 0.039(2) 0.060(3) 0.040(3) 0.022(2) 0.008(2) 0.012(2)
    C5 0.033(2) 0.045(2) 0.033(3) 0.0152(17) 0.011(2) 0.0107(19)
    C6 0.0271(19) 0.037(2) 0.023(2) 0.0071(15) 0.0067(17) 0.0059(16)
    C7 0.0254(18) 0.0296(18) 0.032(2) 0.0093(14) 0.0100(18) 0.0101(16)
    C8 0.030(2) 0.0331(19) 0.031(2) 0.0135(16) 0.0039(18) -0.0001(17)
    C9 0.044(2) 0.033(2) 0.030(3) 0.0154(17) 0.007(2) 0.0022(17)
    C10 0.051(3) 0.039(2) 0.039(3) 0.023(2) 0.007(2) -0.0007(19)
    C11 0.040(2) 0.044(2) 0.037(3) 0.0252(19) 0.009(2) -0.0028(19)
    C12 0.037(2) 0.043(2) 0.030(3) 0.0160(17) 0.010(2) 0.0006(18)
    C13 0.0293(19) 0.0307(19) 0.026(2) 0.0126(15) 0.0023(17) -0.0031(16)
    C14 0.0270(18) 0.0346(19) 0.024(2) 0.0088(15) 0.0085(17) -0.0014(16)
    C21 0.033(2) 0.0288(18) 0.026(2) 0.0086(15) 0.0018(18) 0.0044(16)
    C22 0.056(3) 0.043(2) 0.034(3) 0.026(2) 0.016(2) 0.0101(19)
    C23 0.072(3) 0.039(2) 0.047(3) 0.028(2) 0.023(3) 0.009(2)
    C24 0.088(4) 0.045(3) 0.043(3) 0.037(3) 0.021(3) 0.008(2)
    C25 0.087(4) 0.063(3) 0.059(4) 0.051(3) 0.034(3) 0.015(3)
    C26 0.067(3) 0.051(3) 0.044(3) 0.033(2) 0.025(3) 0.011(2)
    C27 0.044(2) 0.046(2) 0.032(3) 0.0251(19) 0.013(2) 0.0092(19)
    C28 0.033(2) 0.042(2) 0.027(2) 0.0175(17) 0.0075(19) 0.0033(18)
    C29 0.030(2) 0.040(2) 0.031(3) 0.0105(16) 0.0093(19) 0.0042(17)
    C30 0.0232(19) 0.050(2) 0.031(3) 0.0053(17) 0.0033(18) 0.0036(19)
    C31 0.028(2) 0.047(2) 0.043(3) 0.0059(17) 0.013(2) 0.005(2)
    C32 0.039(2) 0.044(2) 0.038(3) 0.0110(18) 0.019(2) 0.0088(19)
    C33 0.033(2) 0.038(2) 0.031(2) 0.0113(16) 0.0126(19) 0.0063(17)
    C34 0.0259(19) 0.0311(18) 0.032(2) 0.0073(15) 0.0084(18) 0.0032(16)
    C35 0.0279(19) 0.0274(17) 0.024(2) 0.0089(14) 0.0048(18) -0.0015(15)
    C36 0.033(2) 0.0321(19) 0.029(2) 0.0063(16) 0.0108(19) 0.0037(17)
    C37 0.065(4) 0.076(4) 0.094(6) 0.013(3) 0.017(4) -0.002(4)
    C38 0.109(8) 0.063(5) 0.117(10) 0.003(5) 0.056(7) 0.010(5)
    C38B 0.109(8) 0.063(5) 0.117(10) 0.003(5) 0.056(7) 0.010(5)
    C39 0.034(2) 0.039(2) 0.027(2) 0.0091(17) 0.0086(19) 0.0024(17)
    C40 0.040(3) 0.047(3) 0.065(4) 0.006(2) 0.002(3) 0.004(2)
    C41 0.045(3) 0.050(4) 0.079(6) 0.009(3) 0.022(4) 0.008(3)
    C41B 0.045(3) 0.050(4) 0.079(6) 0.009(3) 0.022(4) 0.008(3)
    C42 0.042(2) 0.035(2) 0.030(3) 0.0137(17) 0.010(2) 0.0006(17)
    C43 0.041(2) 0.033(2) 0.033(3) 0.0086(17) 0.005(2) -0.0026(17)
    C44 0.050(2) 0.030(2) 0.031(3) 0.0064(17) 0.008(2) -0.0054(17)
    C45 0.080(4) 0.038(2) 0.043(3) 0.032(2) 0.021(3) 0.008(2)
    C46 0.045(2) 0.036(2) 0.053(3) 0.0163(18) 0.026(2) 0.016(2)
    C47 0.051(3) 0.045(2) 0.068(4) 0.023(2) 0.030(3) 0.031(2)
    C48 0.054(3) 0.041(2) 0.059(4) 0.014(2) 0.020(3) 0.026(2)
    C49 0.070(3) 0.047(3) 0.082(4) 0.017(2) 0.056(3) 0.017(3)
    N12 0.042(2) 0.063(6) 0.032(2) 0.017(3) 0.0092(19) 0.013(2)
    C54 0.048(3) 0.057(6) 0.033(3) 0.007(2) 0.008(3) 0.013(3)
    N13 0.061(3) 0.057(4) 0.033(2) -0.0002(19) -0.001(2) 0.012(2)
    C55 0.048(4) 0.081(5) 0.034(4) 0.026(3) -0.001(3) 0.013(3)
    C56 0.060(5) 0.066(5) 0.049(5) 0.009(4) -0.014(4) 0.015(4)
    C57 0.106(11) 0.062(8) 0.032(6) -0.002(7) -0.007(7) 0.010(5)
    O25 0.042(2) 0.063(6) 0.032(2) 0.017(3) 0.0092(19) 0.013(2)
    C54B 0.048(3) 0.057(6) 0.033(3) 0.007(2) 0.008(3) 0.013(3)
    N13B 0.061(3) 0.057(4) 0.033(2) -0.0002(19) -0.001(2) 0.012(2)
    C56B 0.051(9) 0.064(10) 0.030(9) -0.005(8) -0.007(8) 0.004(8)
    C57B 0.068(12) 0.043(10) 0.042(14) 0.019(9) 0.004(10) -0.003(11)
    N14 0.0327(17) 0.0396(17) 0.029(2) 0.0151(14) 0.0115(16) 0.0069(15)
    C58 0.031(2) 0.040(2) 0.021(2) 0.0088(16) 0.0023(18) -0.0015(16)
    N15 0.0272(17) 0.0452(19) 0.032(2) 0.0108(14) 0.0048(16) 0.0024(15)
    C59 0.033(2) 0.048(2) 0.034(3) 0.0161(18) 0.010(2) 0.0041(19)
    C60 0.041(2) 0.056(3) 0.030(3) 0.015(2) 0.013(2) 0.005(2)
    C61 0.034(2) 0.052(3) 0.030(3) 0.0087(19) 0.001(2) -0.003(2)
    O20 0.0372(16) 0.0440(16) 0.0338(19) 0.0003(12) 0.0084(14) 0.0005(13)
    C62 0.046(2) 0.034(2) 0.023(2) 0.0067(17) 0.003(2) -0.0067(17)
    N16 0.0385(19) 0.0399(18) 0.034(2) 0.0102(15) 0.0074(18) -0.0017(16)
    C63 0.055(3) 0.050(3) 0.046(3) 0.013(2) 0.019(3) 0.005(2)
    C64 0.041(3) 0.061(3) 0.055(4) 0.014(2) 0.013(3) -0.006(2)
    C15 0.032(2) 0.034(2) 0.035(4) 0.0094(17) 0.006(2) 0.0084(19)
    C16 0.026(3) 0.043(2) 0.041(7) 0.010(2) 0.003(4) 0.012(3)
    C17 0.030(3) 0.052(3) 0.074(8) 0.005(2) 0.015(5) 0.016(4)
    C18 0.041(3) 0.040(3) 0.073(7) 0.004(2) 0.018(5) 0.015(4)
    C19 0.037(3) 0.033(2) 0.054(7) 0.008(2) 0.012(4) 0.012(3)
    C20 0.025(2) 0.032(2) 0.041(4) 0.0091(16) 0.006(2) 0.011(2)
    O22 0.081(4) 0.079(4) 0.057(4) -0.009(3) 0.014(3) 0.026(3)
    C69 0.079(8) 0.054(5) 0.046(6) -0.007(5) 0.012(5) 0.021(4)
    C15B 0.032(2) 0.034(2) 0.035(4) 0.0094(17) 0.006(2) 0.0084(19)
    C16B 0.026(3) 0.043(2) 0.041(7) 0.010(2) 0.003(4) 0.012(3)
    C17B 0.030(3) 0.052(3) 0.074(8) 0.005(2) 0.015(5) 0.016(4)
    C18B 0.041(3) 0.040(3) 0.073(7) 0.004(2) 0.018(5) 0.015(4)
    C19B 0.037(3) 0.033(2) 0.054(7) 0.008(2) 0.012(4) 0.012(3)
    C20B 0.025(2) 0.032(2) 0.041(4) 0.0091(16) 0.006(2) 0.011(2)
    O23 0.120(14) 0.108(13) 0.082(13) 0.075(11) 0.054(11) 0.046(10)
    C67 0.14(2) 0.14(2) 0.10(2) 0.035(17) 0.053(17) 0.022(18)
    N17 0.130(16) 0.111(16) 0.089(14) 0.059(12) 0.055(13) 0.028(12)
    C66 0.13(2) 0.12(2) 0.085(18) 0.064(16) 0.053(16) 0.033(15)
    C68 0.125(15) 0.107(15) 0.086(14) 0.062(12) 0.052(12) 0.037(12)
    N10 0.029(3) 0.0409(18) 0.035(5) 0.012(3) 0.005(3) 0.004(4)
    C50 0.027(5) 0.033(5) 0.035(6) 0.009(4) 0.007(4) 0.002(5)
    N11 0.033(4) 0.036(5) 0.033(6) 0.003(4) 0.012(4) 0.005(4)
    C51 0.021(4) 0.047(4) 0.033(4) 0.005(3) 0.007(3) 0.006(3)
    C52 0.028(5) 0.047(5) 0.035(5) 0.007(4) 0.013(4) 0.010(4)
    C53 0.066(10) 0.056(7) 0.042(9) 0.009(8) 0.039(7) -0.005(7)
    O24 0.029(3) 0.0409(18) 0.035(5) 0.012(3) 0.005(3) 0.004(4)
    C50B 0.034(5) 0.044(5) 0.039(7) 0.012(4) 0.010(5) 0.010(6)
    N11B 0.041(5) 0.044(7) 0.033(6) -0.001(5) 0.011(5) 0.000(5)
    C52B 0.042(6) 0.074(9) 0.048(7) -0.012(7) 0.014(5) 0.015(7)
    C53B 0.047(7) 0.059(8) 0.039(9) -0.002(6) 0.034(7) -0.007(7)
    O21 0.081(4) 0.042(3) 0.057(4) 0.008(3) 0.023(4) 0.004(3)
    C65 0.070(7) 0.140(11) 0.055(8) -0.038(7) 0.016(6) 0.002(7)
_geom_special_details
;
All e.s.d.'s (except the e.s.d. in the dihedral angle between two l.s. planes)
are estimated using the full covariance matrix. The cell e.s.d.'s are taken
into account individually in the estimation of e.s.d.'s in distances, angles
and torsion angles; correlations between e.s.d.'s in cell parameters are only
used when they are defined by crystal symmetry. An approximate (isotropic)
treatment of cell e.s.d.'s is used for estimating e.s.d.'s involving l.s.
planes.
;
loop_
    _geom_bond_atom_site_label_1
    _geom_bond_atom_site_label_2
    _geom_bond_site_symmetry_2
    _geom_bond_distance
    _geom_bond_publ_flag
    Mn1 O3 . 2.218(3) ?
    Mn1 O15 . 2.225(2) ?
    Mn1 O9 . 2.228(3) ?
    Mn1 O16 . 2.244(3) ?
    Mn1 O6 . 2.245(2) ?
    Mn1 O18 . 2.251(3) ?
    Mn1 O12 . 2.281(3) ?
    Mn2 O1 . 1.843(3) ?
    Mn2 O15 . 1.891(3) ?
    Mn2 N1 . 1.971(3) ?
    Mn2 N6 . 2.044(3) ?
    Mn2 O14 . 2.154(2) ?
    Mn3 O4 . 1.856(3) ?
    Mn3 O3 . 1.903(2) ?
    Mn3 N2 . 2.000(3) ?
    Mn3 N8 . 2.061(3) ?
    Mn3 O2 . 2.163(3) ?
    Mn3 O19 . 2.212(3) ?
    Mn4 O7 . 1.874(3) ?
    Mn4 O6 . 1.908(3) ?
    Mn4 O5 . 1.962(3) ?
    Mn4 N3 . 1.975(3) ?
    Mn4 O24 . 2.118(14) ?
    Mn4 O20 . 2.277(3) ?
    Mn4 N10 . 2.342(19) ?
    Mn5 O10 . 1.854(3) ?
    Mn5 O9 . 1.940(3) ?
    Mn5 N4 . 1.941(3) ?
    Mn5 O8 . 1.948(3) ?
    Mn5 O25 . 2.23(3) ?
    Mn5 N12 . 2.238(18) ?
    Mn5 O17 . 2.248(4) ?
    Mn6 O13 . 1.855(3) ?
    Mn6 O12 . 1.907(3) ?
    Mn6 N5 . 1.973(3) ?
    Mn6 N14 . 2.039(4) ?
    Mn6 O11 . 2.155(3) ?
    Mn6 O18 . 2.414(2) ?
    O1 C1 . 1.346(5) ?
    O2 C7 . 1.271(4) ?
    O3 N1 . 1.404(4) ?
    O4 C8 . 1.338(4) ?
    O5 C14 . 1.299(5) ?
    O6 N2 . 1.414(4) ?
    O7 C15B . 1.320(15) ?
    O7 C15 . 1.342(6) ?
    O8 C21 . 1.294(4) ?
    O9 N3 . 1.414(4) ?
    O10 C22 . 1.330(5) ?
    O11 C28 . 1.276(5) ?
    O12 N4 . 1.401(4) ?
    O13 C29 . 1.334(5) ?
    O14 C35 . 1.275(5) ?
    O15 N5 . 1.406(4) ?
    O16 C36 . 1.267(5) ?
    O17 C36 . 1.260(5) ?
    O18 C39 . 1.267(5) ?
    O19 C39 . 1.248(5) ?
    N1 C7 . 1.333(5) ?
    N2 C14 . 1.323(4) ?
    N3 C21 . 1.310(5) ?
    N4 C28 . 1.326(5) ?
    N5 C35 . 1.329(5) ?
    N6 C42 . 1.327(5) ?
    N6 C43 . 1.374(5) ?
    N7 C42 . 1.332(5) ?
    N7 C44 . 1.366(6) ?
    N7 C45 . 1.464(5) ?
    N8 C46 . 1.320(5) ?
    N8 C47 . 1.369(5) ?
    N9 C46 . 1.332(5) ?
    N9 C48 . 1.361(6) ?
    N9 C49 . 1.465(5) ?
    C1 C2 . 1.385(6) ?
    C1 C6 . 1.415(5) ?
    C2 C3 . 1.385(6) ?
    C2 H2 . 0.9500 ?
    C3 C4 . 1.394(7) ?
    C3 H3 . 0.9500 ?
    C4 C5 . 1.372(7) ?
    C4 H4 . 0.9500 ?
    C5 C6 . 1.401(6) ?
    C5 H5 . 0.9500 ?
    C6 C7 . 1.464(6) ?
    C8 C9 . 1.409(5) ?
    C8 C13 . 1.410(6) ?
    C9 C10 . 1.384(6) ?
    C9 H9 . 0.9500 ?
    C10 C11 . 1.386(7) ?
    C10 H10 . 0.9500 ?
    C11 C12 . 1.379(6) ?
    C11 H11 . 0.9500 ?
    C12 C13 . 1.414(5) ?
    C12 H12 . 0.9500 ?
    C13 C14 . 1.466(5) ?
    C21 C20B . 1.449(15) ?
    C21 C20 . 1.470(7) ?
    C22 C23 . 1.398(6) ?
    C22 C27 . 1.412(6) ?
    C23 C24 . 1.392(7) ?
    C23 H23 . 0.9500 ?
    C24 C25 . 1.389(8) ?
    C24 H24 . 0.9500 ?
    C25 C26 . 1.381(7) ?
    C25 H25 . 0.9500 ?
    C26 C27 . 1.400(6) ?
    C26 H26 . 0.9500 ?
    C27 C28 . 1.479(6) ?
    C29 C30 . 1.400(5) ?
    C29 C34 . 1.422(6) ?
    C30 C31 . 1.386(6) ?
    C30 H30 . 0.9500 ?
    C31 C32 . 1.383(6) ?
    C31 H31 . 0.9500 ?
    C32 C33 . 1.381(5) ?
    C32 H32 . 0.9500 ?
    C33 C34 . 1.394(6) ?
    C33 H33 . 0.9500 ?
    C34 C35 . 1.476(5) ?
    C36 C37 . 1.480(8) ?
    C37 C38 . 1.484(12) ?
    C37 C38B . 1.697(18) ?
    C37 H37A . 0.9900 ?
    C37 H37B . 0.9900 ?
    C37 H37C . 0.9900 ?
    C37 H37D . 0.9900 ?
    C38 H38A . 0.9800 ?
    C38 H38B . 0.9800 ?
    C38 H38C . 0.9800 ?
    C38B H38D . 0.9800 ?
    C38B H38E . 0.9800 ?
    C38B H38F . 0.9800 ?
    C39 C40 . 1.522(6) ?
    C40 C41 . 1.485(8) ?
    C40 C41B . 1.62(2) ?
    C40 H40A . 0.9900 ?
    C40 H40B . 0.9900 ?
    C40 H40C . 0.9900 ?
    C40 H40D . 0.9900 ?
    C41 H41A . 0.9800 ?
    C41 H41B . 0.9800 ?
    C41 H41C . 0.9800 ?
    C41B H41D . 0.9800 ?
    C41B H41E . 0.9800 ?
    C41B H41F . 0.9800 ?
    C42 H42 . 0.9500 ?
    C43 C44 . 1.361(6) ?
    C43 H43 . 0.9500 ?
    C44 H44 . 0.9500 ?
    C45 H45A . 0.9800 ?
    C45 H45B . 0.9800 ?
    C45 H45C . 0.9800 ?
    C46 H46 . 0.9500 ?
    C47 C48 . 1.353(6) ?
    C47 H47 . 0.9500 ?
    C48 H48 . 0.9500 ?
    C49 H49A . 0.9800 ?
    C49 H49B . 0.9800 ?
    C49 H49C . 0.9800 ?
    N12 C54 . 1.302(12) ?
    N12 C55 . 1.378(17) ?
    C54 N13 . 1.336(12) ?
    C54 H54 . 0.9500 ?
    N13 C56 . 1.390(15) ?
    N13 C57 . 1.459(12) ?
    C55 C56 . 1.330(11) ?
    C55 H55 . 0.9500 ?
    C56 H56A . 0.9500 ?
    C57 H57A . 0.9800 ?
    C57 H57B . 0.9800 ?
    C57 H57C . 0.9800 ?
    O25 C54B . 1.225(18) ?
    C54B N13B . 1.318(17) ?
    C54B H54B . 0.9500 ?
    N13B C57B . 1.463(17) ?
    N13B C56B . 1.468(19) ?
    C56B H56B . 0.9800 ?
    C56B H56C . 0.9800 ?
    C56B H56D . 0.9800 ?
    C57B H57D . 0.9800 ?
    C57B H57E . 0.9800 ?
    C57B H57F . 0.9800 ?
    N14 C58 . 1.326(5) ?
    N14 C59 . 1.378(5) ?
    C58 N15 . 1.342(5) ?
    C58 H58 . 0.9500 ?
    N15 C60 . 1.388(5) ?
    N15 C61 . 1.463(5) ?
    C59 C60 . 1.363(6) ?
    C59 H59 . 0.9500 ?
    C60 H60 . 0.9500 ?
    C61 H61A . 0.9800 ?
    C61 H61B . 0.9800 ?
    C61 H61C . 0.9800 ?
    O20 C62 . 1.242(5) ?
    C62 N16 . 1.318(5) ?
    C62 H62 . 0.9500 ?
    N16 C64 . 1.456(5) ?
    N16 C63 . 1.457(6) ?
    C63 H63A . 0.9800 ?
    C63 H63B . 0.9800 ?
    C63 H63C . 0.9800 ?
    C64 H64A . 0.9800 ?
    C64 H64B . 0.9800 ?
    C64 H64C . 0.9800 ?
    C15 C16 . 1.410(7) ?
    C15 C20 . 1.423(7) ?
    C16 C17 . 1.374(8) ?
    C16 H16 . 0.9500 ?
    C17 C18 . 1.399(8) ?
    C17 H17 . 0.9500 ?
    C18 C19 . 1.375(8) ?
    C18 H18 . 0.9500 ?
    C19 C20 . 1.396(7) ?
    C19 H19 . 0.9500 ?
    O22 C69 . 1.405(12) ?
    O22 H22 . 0.8400 ?
    C69 H69A . 0.9800 ?
    C69 H69B . 0.9800 ?
    C69 H69C . 0.9800 ?
    C15B C16B . 1.398(16) ?
    C15B C20B . 1.411(15) ?
    C16B C17B . 1.365(17) ?
    C16B H16B . 0.9500 ?
    C17B C18B . 1.398(17) ?
    C17B H17B . 0.9500 ?
    C18B C19B . 1.374(17) ?
    C18B H18B . 0.9500 ?
    C19B C20B . 1.385(16) ?
    C19B H19B . 0.9500 ?
    O23 C68 . 1.16(3) ?
    C67 N17 . 1.51(6) ?
    C67 H67A . 0.9800 ?
    C67 H67B . 0.9800 ?
    C67 H67C . 0.9800 ?
    N17 C66 . 1.39(7) ?
    N17 C68 . 1.45(7) ?
    C66 H66A . 0.9800 ?
    C66 H66B . 0.9800 ?
    C66 H66C . 0.9800 ?
    C68 H68 . 0.9500 ?
    N10 C50 . 1.306(15) ?
    N10 C51 . 1.377(17) ?
    C50 N11 . 1.341(14) ?
    C50 H50 . 0.9500 ?
    N11 C52 . 1.382(14) ?
    N11 C53 . 1.468(14) ?
    C51 C52 . 1.360(12) ?
    C51 H51 . 0.9500 ?
    C52 H52 . 0.9500 ?
    C53 H53A . 0.9800 ?
    C53 H53B . 0.9800 ?
    C53 H53C . 0.9800 ?
    O24 C50B . 1.232(14) ?
    C50B N11B . 1.319(14) ?
    C50B H50B . 0.9500 ?
    N11B C52B . 1.470(14) ?
    N11B C53B . 1.473(15) ?
    C52B H52A . 0.9800 ?
    C52B H52B . 0.9800 ?
    C52B H52C . 0.9800 ?
    C53B H53D . 0.9800 ?
    C53B H53E . 0.9800 ?
    C53B H53F . 0.9800 ?
    O21 C65 . 1.297(12) ?
    O21 H21 . 0.8400 ?
    C65 H65A . 0.9800 ?
    C65 H65B . 0.9800 ?
    C65 H65C . 0.9800 ?
loop_
    _geom_angle_atom_site_label_1
    _geom_angle_atom_site_label_2
    _geom_angle_atom_site_label_3
    _geom_angle_site_symmetry_1
    _geom_angle_site_symmetry_3
    _geom_angle
    _geom_angle_publ_flag
    O3 Mn1 O15 . . 75.85(9) ?
    O3 Mn1 O9 . . 153.71(9) ?
    O15 Mn1 O9 . . 124.49(10) ?
    O3 Mn1 O16 . . 84.18(10) ?
    O15 Mn1 O16 . . 69.48(10) ?
    O9 Mn1 O16 . . 88.10(11) ?
    O3 Mn1 O6 . . 78.37(9) ?
    O15 Mn1 O6 . . 151.07(10) ?
    O9 Mn1 O6 . . 77.34(9) ?
    O16 Mn1 O6 . . 95.15(10) ?
    O3 Mn1 O18 . . 80.57(10) ?
    O15 Mn1 O18 . . 89.92(10) ?
    O9 Mn1 O18 . . 112.94(11) ?
    O16 Mn1 O18 . . 156.90(11) ?
    O6 Mn1 O18 . . 98.64(9) ?
    O3 Mn1 O12 . . 134.10(9) ?
    O15 Mn1 O12 . . 74.00(10) ?
    O9 Mn1 O12 . . 71.61(9) ?
    O16 Mn1 O12 . . 115.64(10) ?
    O6 Mn1 O12 . . 134.62(10) ?
    O18 Mn1 O12 . . 65.70(9) ?
    O1 Mn2 O15 . . 176.08(11) ?
    O1 Mn2 N1 . . 89.39(13) ?
    O15 Mn2 N1 . . 94.04(12) ?
    O1 Mn2 N6 . . 87.19(13) ?
    O15 Mn2 N6 . . 89.00(13) ?
    N1 Mn2 N6 . . 164.16(13) ?
    O1 Mn2 O14 . . 103.80(12) ?
    O15 Mn2 O14 . . 77.57(10) ?
    N1 Mn2 O14 . . 98.70(11) ?
    N6 Mn2 O14 . . 97.14(11) ?
    O4 Mn3 O3 . . 175.89(13) ?
    O4 Mn3 N2 . . 89.08(12) ?
    O3 Mn3 N2 . . 91.15(11) ?
    O4 Mn3 N8 . . 90.49(12) ?
    O3 Mn3 N8 . . 89.60(11) ?
    N2 Mn3 N8 . . 175.57(14) ?
    O4 Mn3 O2 . . 98.36(12) ?
    O3 Mn3 O2 . . 77.54(10) ?
    N2 Mn3 O2 . . 98.18(12) ?
    N8 Mn3 O2 . . 86.25(12) ?
    O4 Mn3 O19 . . 97.27(12) ?
    O3 Mn3 O19 . . 86.84(10) ?
    N2 Mn3 O19 . . 90.31(12) ?
    N8 Mn3 O19 . . 85.37(12) ?
    O2 Mn3 O19 . . 162.30(10) ?
    O7 Mn4 O6 . . 178.22(13) ?
    O7 Mn4 O5 . . 98.85(11) ?
    O6 Mn4 O5 . . 81.59(10) ?
    O7 Mn4 N3 . . 89.37(12) ?
    O6 Mn4 N3 . . 90.12(11) ?
    O5 Mn4 N3 . . 171.42(12) ?
    O7 Mn4 O24 . . 88.3(5) ?
    O6 Mn4 O24 . . 93.5(5) ?
    O5 Mn4 O24 . . 90.2(10) ?
    N3 Mn4 O24 . . 92.5(10) ?
    O7 Mn4 O20 . . 87.11(12) ?
    O6 Mn4 O20 . . 91.20(11) ?
    O5 Mn4 O20 . . 87.30(12) ?
    N3 Mn4 O20 . . 90.67(13) ?
    O24 Mn4 O20 . . 174.4(6) ?
    O7 Mn4 N10 . . 90.6(6) ?
    O6 Mn4 N10 . . 91.2(6) ?
    O5 Mn4 N10 . . 88.0(12) ?
    N3 Mn4 N10 . . 94.5(12) ?
    O20 Mn4 N10 . . 174.3(10) ?
    O10 Mn5 O9 . . 175.19(15) ?
    O10 Mn5 N4 . . 89.52(13) ?
    O9 Mn5 N4 . . 92.24(12) ?
    O10 Mn5 O8 . . 96.51(12) ?
    O9 Mn5 O8 . . 81.71(10) ?
    N4 Mn5 O8 . . 173.95(12) ?
    O10 Mn5 O25 . . 90.8(12) ?
    O9 Mn5 O25 . . 93.7(12) ?
    N4 Mn5 O25 . . 89.6(18) ?
    O8 Mn5 O25 . . 90.8(17) ?
    O10 Mn5 N12 . . 94.8(7) ?
    O9 Mn5 N12 . . 89.7(7) ?
    N4 Mn5 N12 . . 89.9(10) ?
    O8 Mn5 N12 . . 90.1(10) ?
    O10 Mn5 O17 . . 86.23(14) ?
    O9 Mn5 O17 . . 89.16(12) ?
    N4 Mn5 O17 . . 94.78(13) ?
    O8 Mn5 O17 . . 85.14(12) ?
    O25 Mn5 O17 . . 175(2) ?
    N12 Mn5 O17 . . 175.2(9) ?
    O13 Mn6 O12 . . 172.90(12) ?
    O13 Mn6 N5 . . 87.92(13) ?
    O12 Mn6 N5 . . 93.24(12) ?
    O13 Mn6 N14 . . 86.67(13) ?
    O12 Mn6 N14 . . 91.47(12) ?
    N5 Mn6 N14 . . 172.31(13) ?
    O13 Mn6 O11 . . 109.23(12) ?
    O12 Mn6 O11 . . 77.70(10) ?
    N5 Mn6 O11 . . 94.14(12) ?
    N14 Mn6 O11 . . 92.80(12) ?
    O13 Mn6 O18 . . 105.00(12) ?
    O12 Mn6 O18 . . 68.20(9) ?
    N5 Mn6 O18 . . 83.69(11) ?
    N14 Mn6 O18 . . 92.44(11) ?
    O11 Mn6 O18 . . 145.60(10) ?
    C1 O1 Mn2 . . 132.0(3) ?
    C7 O2 Mn3 . . 108.5(2) ?
    N1 O3 Mn3 . . 115.6(2) ?
    N1 O3 Mn1 . . 116.35(19) ?
    Mn3 O3 Mn1 . . 119.92(12) ?
    C8 O4 Mn3 . . 129.4(2) ?
    C14 O5 Mn4 . . 111.5(2) ?
    N2 O6 Mn4 . . 113.01(19) ?
    N2 O6 Mn1 . . 122.9(2) ?
    Mn4 O6 Mn1 . . 123.29(12) ?
    C15B O7 Mn4 . . 120.4(14) ?
    C15 O7 Mn4 . . 125.1(5) ?
    C21 O8 Mn5 . . 112.1(2) ?
    N3 O9 Mn5 . . 111.1(2) ?
    N3 O9 Mn1 . . 117.9(2) ?
    Mn5 O9 Mn1 . . 111.83(12) ?
    C22 O10 Mn5 . . 131.5(3) ?
    C28 O11 Mn6 . . 110.0(2) ?
    N4 O12 Mn6 . . 117.1(2) ?
    N4 O12 Mn1 . . 114.1(2) ?
    Mn6 O12 Mn1 . . 106.68(12) ?
    C29 O13 Mn6 . . 131.9(3) ?
    C35 O14 Mn2 . . 110.0(2) ?
    N5 O15 Mn2 . . 118.4(2) ?
    N5 O15 Mn1 . . 113.1(2) ?
    Mn2 O15 Mn1 . . 110.61(11) ?
    C36 O16 Mn1 . . 127.3(3) ?
    C36 O17 Mn5 . . 136.0(3) ?
    C39 O18 Mn1 . . 130.7(2) ?
    C39 O18 Mn6 . . 132.4(2) ?
    Mn1 O18 Mn6 . . 92.30(9) ?
    C39 O19 Mn3 . . 134.6(3) ?
    C7 N1 O3 . . 113.6(3) ?
    C7 N1 Mn2 . . 131.5(3) ?
    O3 N1 Mn2 . . 113.5(2) ?
    C14 N2 O6 . . 112.2(3) ?
    C14 N2 Mn3 . . 129.9(3) ?
    O6 N2 Mn3 . . 117.9(2) ?
    C21 N3 O9 . . 113.6(3) ?
    C21 N3 Mn4 . . 128.4(3) ?
    O9 N3 Mn4 . . 118.0(2) ?
    C28 N4 O12 . . 113.9(3) ?
    C28 N4 Mn5 . . 133.5(3) ?
    O12 N4 Mn5 . . 112.5(2) ?
    C35 N5 O15 . . 112.7(3) ?
    C35 N5 Mn6 . . 133.7(3) ?
    O15 N5 Mn6 . . 113.5(2) ?
    C42 N6 C43 . . 106.3(3) ?
    C42 N6 Mn2 . . 125.5(3) ?
    C43 N6 Mn2 . . 128.1(3) ?
    C42 N7 C44 . . 107.9(3) ?
    C42 N7 C45 . . 125.6(4) ?
    C44 N7 C45 . . 126.4(4) ?
    C46 N8 C47 . . 105.6(3) ?
    C46 N8 Mn3 . . 124.4(3) ?
    C47 N8 Mn3 . . 129.9(3) ?
    C46 N9 C48 . . 107.6(3) ?
    C46 N9 C49 . . 126.7(4) ?
    C48 N9 C49 . . 125.7(4) ?
    O1 C1 C2 . . 117.0(4) ?
    O1 C1 C6 . . 123.4(4) ?
    C2 C1 C6 . . 119.6(4) ?
    C3 C2 C1 . . 120.8(4) ?
    C3 C2 H2 . . 119.6 ?
    C1 C2 H2 . . 119.6 ?
    C2 C3 C4 . . 120.4(5) ?
    C2 C3 H3 . . 119.8 ?
    C4 C3 H3 . . 119.8 ?
    C5 C4 C3 . . 119.0(4) ?
    C5 C4 H4 . . 120.5 ?
    C3 C4 H4 . . 120.5 ?
    C4 C5 C6 . . 122.1(4) ?
    C4 C5 H5 . . 118.9 ?
    C6 C5 H5 . . 118.9 ?
    C5 C6 C1 . . 118.1(4) ?
    C5 C6 C7 . . 118.1(3) ?
    C1 C6 C7 . . 123.7(3) ?
    O2 C7 N1 . . 120.8(4) ?
    O2 C7 C6 . . 120.6(3) ?
    N1 C7 C6 . . 118.6(3) ?
    O4 C8 C9 . . 116.9(4) ?
    O4 C8 C13 . . 123.8(3) ?
    C9 C8 C13 . . 119.2(3) ?
    C10 C9 C8 . . 120.1(4) ?
    C10 C9 H9 . . 120.0 ?
    C8 C9 H9 . . 120.0 ?
    C9 C10 C11 . . 121.2(4) ?
    C9 C10 H10 . . 119.4 ?
    C11 C10 H10 . . 119.4 ?
    C12 C11 C10 . . 119.4(4) ?
    C12 C11 H11 . . 120.3 ?
    C10 C11 H11 . . 120.3 ?
    C11 C12 C13 . . 121.2(4) ?
    C11 C12 H12 . . 119.4 ?
    C13 C12 H12 . . 119.4 ?
    C8 C13 C12 . . 118.8(3) ?
    C8 C13 C14 . . 123.6(3) ?
    C12 C13 C14 . . 117.6(4) ?
    O5 C14 N2 . . 120.7(3) ?
    O5 C14 C13 . . 119.5(3) ?
    N2 C14 C13 . . 119.7(3) ?
    O8 C21 N3 . . 120.7(3) ?
    O8 C21 C20B . . 122.7(13) ?
    N3 C21 C20B . . 116.3(12) ?
    O8 C21 C20 . . 118.3(5) ?
    N3 C21 C20 . . 121.0(5) ?
    O10 C22 C23 . . 116.9(4) ?
    O10 C22 C27 . . 123.9(4) ?
    C23 C22 C27 . . 119.2(4) ?
    C24 C23 C22 . . 120.7(5) ?
    C24 C23 H23 . . 119.7 ?
    C22 C23 H23 . . 119.7 ?
    C25 C24 C23 . . 120.2(4) ?
    C25 C24 H24 . . 119.9 ?
    C23 C24 H24 . . 119.9 ?
    C26 C25 C24 . . 119.5(4) ?
    C26 C25 H25 . . 120.3 ?
    C24 C25 H25 . . 120.3 ?
    C25 C26 C27 . . 121.6(5) ?
    C25 C26 H26 . . 119.2 ?
    C27 C26 H26 . . 119.2 ?
    C26 C27 C22 . . 118.9(4) ?
    C26 C27 C28 . . 117.6(4) ?
    C22 C27 C28 . . 123.6(3) ?
    O11 C28 N4 . . 120.7(4) ?
    O11 C28 C27 . . 121.4(3) ?
    N4 C28 C27 . . 117.8(4) ?
    O13 C29 C30 . . 118.0(4) ?
    O13 C29 C34 . . 124.0(3) ?
    C30 C29 C34 . . 118.0(4) ?
    C31 C30 C29 . . 121.8(4) ?
    C31 C30 H30 . . 119.1 ?
    C29 C30 H30 . . 119.1 ?
    C32 C31 C30 . . 119.9(4) ?
    C32 C31 H31 . . 120.0 ?
    C30 C31 H31 . . 120.0 ?
    C33 C32 C31 . . 119.2(4) ?
    C33 C32 H32 . . 120.4 ?
    C31 C32 H32 . . 120.4 ?
    C32 C33 C34 . . 122.2(4) ?
    C32 C33 H33 . . 118.9 ?
    C34 C33 H33 . . 118.9 ?
    C33 C34 C29 . . 118.7(3) ?
    C33 C34 C35 . . 118.8(4) ?
    C29 C34 C35 . . 122.5(4) ?
    O14 C35 N5 . . 121.3(3) ?
    O14 C35 C34 . . 120.8(3) ?
    N5 C35 C34 . . 117.9(4) ?
    O17 C36 O16 . . 124.6(4) ?
    O17 C36 C37 . . 115.1(4) ?
    O16 C36 C37 . . 120.2(5) ?
    C36 C37 C38 . . 113.5(8) ?
    C36 C37 C38B . . 108.5(9) ?
    C36 C37 H37A . . 108.9 ?
    C38 C37 H37A . . 108.9 ?
    C36 C37 H37B . . 108.9 ?
    C38 C37 H37B . . 108.9 ?
    H37A C37 H37B . . 107.7 ?
    C36 C37 H37C . . 110.0 ?
    C38B C37 H37C . . 110.0 ?
    C36 C37 H37D . . 110.0 ?
    C38B C37 H37D . . 110.0 ?
    H37C C37 H37D . . 108.4 ?
    C37 C38 H38A . . 109.5 ?
    C37 C38 H38B . . 109.5 ?
    H38A C38 H38B . . 109.5 ?
    C37 C38 H38C . . 109.5 ?
    H38A C38 H38C . . 109.5 ?
    H38B C38 H38C . . 109.5 ?
    C37 C38B H38D . . 109.5 ?
    C37 C38B H38E . . 109.5 ?
    H38D C38B H38E . . 109.5 ?
    C37 C38B H38F . . 109.5 ?
    H38D C38B H38F . . 109.5 ?
    H38E C38B H38F . . 109.5 ?
    O19 C39 O18 . . 125.3(4) ?
    O19 C39 C40 . . 118.5(4) ?
    O18 C39 C40 . . 116.2(4) ?
    C41 C40 C39 . . 117.0(5) ?
    C39 C40 C41B . . 107.9(9) ?
    C41 C40 H40A . . 108.0 ?
    C39 C40 H40A . . 108.0 ?
    C41 C40 H40B . . 108.0 ?
    C39 C40 H40B . . 108.0 ?
    H40A C40 H40B . . 107.3 ?
    C39 C40 H40C . . 110.1 ?
    C41B C40 H40C . . 110.1 ?
    C39 C40 H40D . . 110.1 ?
    C41B C40 H40D . . 110.1 ?
    H40C C40 H40D . . 108.4 ?
    C40 C41 H41A . . 109.5 ?
    C40 C41 H41B . . 109.5 ?
    H41A C41 H41B . . 109.5 ?
    C40 C41 H41C . . 109.5 ?
    H41A C41 H41C . . 109.5 ?
    H41B C41 H41C . . 109.5 ?
    C40 C41B H41D . . 109.5 ?
    C40 C41B H41E . . 109.5 ?
    H41D C41B H41E . . 109.5 ?
    C40 C41B H41F . . 109.5 ?
    H41D C41B H41F . . 109.5 ?
    H41E C41B H41F . . 109.5 ?
    N6 C42 N7 . . 110.7(4) ?
    N6 C42 H42 . . 124.7 ?
    N7 C42 H42 . . 124.7 ?
    C44 C43 N6 . . 108.6(4) ?
    C44 C43 H43 . . 125.7 ?
    N6 C43 H43 . . 125.7 ?
    C43 C44 N7 . . 106.5(4) ?
    C43 C44 H44 . . 126.8 ?
    N7 C44 H44 . . 126.8 ?
    N7 C45 H45A . . 109.5 ?
    N7 C45 H45B . . 109.5 ?
    H45A C45 H45B . . 109.5 ?
    N7 C45 H45C . . 109.5 ?
    H45A C45 H45C . . 109.5 ?
    H45B C45 H45C . . 109.5 ?
    N8 C46 N9 . . 111.2(4) ?
    N8 C46 H46 . . 124.4 ?
    N9 C46 H46 . . 124.4 ?
    C48 C47 N8 . . 109.5(4) ?
    C48 C47 H47 . . 125.3 ?
    N8 C47 H47 . . 125.3 ?
    C47 C48 N9 . . 106.2(4) ?
    C47 C48 H48 . . 126.9 ?
    N9 C48 H48 . . 126.9 ?
    N9 C49 H49A . . 109.5 ?
    N9 C49 H49B . . 109.5 ?
    H49A C49 H49B . . 109.5 ?
    N9 C49 H49C . . 109.5 ?
    H49A C49 H49C . . 109.5 ?
    H49B C49 H49C . . 109.5 ?
    C54 N12 C55 . . 105.3(13) ?
    C54 N12 Mn5 . . 126.7(12) ?
    C55 N12 Mn5 . . 127.6(12) ?
    N12 C54 N13 . . 112.2(12) ?
    N12 C54 H54 . . 123.9 ?
    N13 C54 H54 . . 123.9 ?
    C54 N13 C56 . . 106.0(10) ?
    C54 N13 C57 . . 126.2(12) ?
    C56 N13 C57 . . 127.4(16) ?
    C56 C55 N12 . . 109.9(10) ?
    C56 C55 H55 . . 125.1 ?
    N12 C55 H55 . . 125.1 ?
    C55 C56 N13 . . 106.3(9) ?
    C55 C56 H56A . . 126.8 ?
    N13 C56 H56A . . 126.8 ?
    N13 C57 H57A . . 109.5 ?
    N13 C57 H57B . . 109.5 ?
    H57A C57 H57B . . 109.5 ?
    N13 C57 H57C . . 109.5 ?
    H57A C57 H57C . . 109.5 ?
    H57B C57 H57C . . 109.5 ?
    C54B O25 Mn5 . . 124(2) ?
    O25 C54B N13B . . 124(3) ?
    O25 C54B H54B . . 117.9 ?
    N13B C54B H54B . . 117.9 ?
    C54B N13B C57B . . 122(2) ?
    C54B N13B C56B . . 120(2) ?
    C57B N13B C56B . . 117(2) ?
    N13B C56B H56B . . 109.5 ?
    N13B C56B H56C . . 109.5 ?
    H56B C56B H56C . . 109.5 ?
    N13B C56B H56D . . 109.5 ?
    H56B C56B H56D . . 109.5 ?
    H56C C56B H56D . . 109.5 ?
    N13B C57B H57D . . 109.5 ?
    N13B C57B H57E . . 109.5 ?
    H57D C57B H57E . . 109.5 ?
    N13B C57B H57F . . 109.5 ?
    H57D C57B H57F . . 109.5 ?
    H57E C57B H57F . . 109.5 ?
    C58 N14 C59 . . 106.4(4) ?
    C58 N14 Mn6 . . 127.1(3) ?
    C59 N14 Mn6 . . 126.6(3) ?
    N14 C58 N15 . . 110.9(3) ?
    N14 C58 H58 . . 124.5 ?
    N15 C58 H58 . . 124.5 ?
    C58 N15 C60 . . 107.6(3) ?
    C58 N15 C61 . . 126.2(3) ?
    C60 N15 C61 . . 126.2(4) ?
    C60 C59 N14 . . 109.3(4) ?
    C60 C59 H59 . . 125.3 ?
    N14 C59 H59 . . 125.3 ?
    C59 C60 N15 . . 105.8(4) ?
    C59 C60 H60 . . 127.1 ?
    N15 C60 H60 . . 127.1 ?
    N15 C61 H61A . . 109.5 ?
    N15 C61 H61B . . 109.5 ?
    H61A C61 H61B . . 109.5 ?
    N15 C61 H61C . . 109.5 ?
    H61A C61 H61C . . 109.5 ?
    H61B C61 H61C . . 109.5 ?
    C62 O20 Mn4 . . 124.6(3) ?
    O20 C62 N16 . . 123.8(4) ?
    O20 C62 H62 . . 118.1 ?
    N16 C62 H62 . . 118.1 ?
    C62 N16 C64 . . 121.8(4) ?
    C62 N16 C63 . . 121.5(4) ?
    C64 N16 C63 . . 116.6(4) ?
    N16 C63 H63A . . 109.5 ?
    N16 C63 H63B . . 109.5 ?
    H63A C63 H63B . . 109.5 ?
    N16 C63 H63C . . 109.5 ?
    H63A C63 H63C . . 109.5 ?
    H63B C63 H63C . . 109.5 ?
    N16 C64 H64A . . 109.5 ?
    N16 C64 H64B . . 109.5 ?
    H64A C64 H64B . . 109.5 ?
    N16 C64 H64C . . 109.5 ?
    H64A C64 H64C . . 109.5 ?
    H64B C64 H64C . . 109.5 ?
    O7 C15 C16 . . 118.4(7) ?
    O7 C15 C20 . . 123.4(8) ?
    C16 C15 C20 . . 118.2(5) ?
    C17 C16 C15 . . 121.5(6) ?
    C17 C16 H16 . . 119.2 ?
    C15 C16 H16 . . 119.2 ?
    C16 C17 C18 . . 120.1(6) ?
    C16 C17 H17 . . 119.9 ?
    C18 C17 H17 . . 119.9 ?
    C19 C18 C17 . . 119.3(6) ?
    C19 C18 H18 . . 120.4 ?
    C17 C18 H18 . . 120.4 ?
    C18 C19 C20 . . 122.2(6) ?
    C18 C19 H19 . . 118.9 ?
    C20 C19 H19 . . 118.9 ?
    C19 C20 C15 . . 118.7(5) ?
    C19 C20 C21 . . 119.4(7) ?
    C15 C20 C21 . . 121.8(8) ?
    C69 O22 H22 . . 109.5 ?
    O22 C69 H69A . . 109.5 ?
    O22 C69 H69B . . 109.5 ?
    H69A C69 H69B . . 109.5 ?
    O22 C69 H69C . . 109.5 ?
    H69A C69 H69C . . 109.5 ?
    H69B C69 H69C . . 109.5 ?
    O7 C15B C16B . . 120(2) ?
    O7 C15B C20B . . 122(3) ?
    C16B C15B C20B . . 118.3(15) ?
    C17B C16B C15B . . 120.7(18) ?
    C17B C16B H16B . . 119.7 ?
    C15B C16B H16B . . 119.7 ?
    C16B C17B C18B . . 120.7(18) ?
    C16B C17B H17B . . 119.7 ?
    C18B C17B H17B . . 119.7 ?
    C19B C18B C17B . . 119.6(17) ?
    C19B C18B H18B . . 120.2 ?
    C17B C18B H18B . . 120.2 ?
    C18B C19B C20B . . 120.4(17) ?
    C18B C19B H19B . . 119.8 ?
    C20B C19B H19B . . 119.8 ?
    C19B C20B C15B . . 120.3(15) ?
    C19B C20B C21 . . 115(2) ?
    C15B C20B C21 . . 125(2) ?
    N17 C67 H67A . . 109.5 ?
    N17 C67 H67B . . 109.5 ?
    H67A C67 H67B . . 109.5 ?
    N17 C67 H67C . . 109.5 ?
    H67A C67 H67C . . 109.5 ?
    H67B C67 H67C . . 109.5 ?
    C66 N17 C68 . . 126(5) ?
    C66 N17 C67 . . 123(5) ?
    C68 N17 C67 . . 110(4) ?
    N17 C66 H66A . . 109.5 ?
    N17 C66 H66B . . 109.5 ?
    H66A C66 H66B . . 109.5 ?
    N17 C66 H66C . . 109.5 ?
    H66A C66 H66C . . 109.5 ?
    H66B C66 H66C . . 109.5 ?
    O23 C68 N17 . . 129(4) ?
    O23 C68 H68 . . 115.7 ?
    N17 C68 H68 . . 115.7 ?
    C50 N10 C51 . . 105.3(14) ?
    C50 N10 Mn4 . . 125.4(14) ?
    C51 N10 Mn4 . . 128.9(14) ?
    N10 C50 N11 . . 112.0(14) ?
    N10 C50 H50 . . 124.0 ?
    N11 C50 H50 . . 124.0 ?
    C50 N11 C52 . . 107.4(12) ?
    C50 N11 C53 . . 122.2(15) ?
    C52 N11 C53 . . 130.0(15) ?
    C52 C51 N10 . . 110.3(11) ?
    C52 C51 H51 . . 124.8 ?
    N10 C51 H51 . . 124.8 ?
    C51 C52 N11 . . 104.9(10) ?
    C51 C52 H52 . . 127.5 ?
    N11 C52 H52 . . 127.5 ?
    N11 C53 H53A . . 109.5 ?
    N11 C53 H53B . . 109.5 ?
    H53A C53 H53B . . 109.5 ?
    N11 C53 H53C . . 109.5 ?
    H53A C53 H53C . . 109.5 ?
    H53B C53 H53C . . 109.5 ?
    C50B O24 Mn4 . . 134.1(14) ?
    O24 C50B N11B . . 122.5(16) ?
    O24 C50B H50B . . 118.7 ?
    N11B C50B H50B . . 118.7 ?
    C50B N11B C52B . . 120.7(13) ?
    C50B N11B C53B . . 123.0(15) ?
    C52B N11B C53B . . 115.4(14) ?
    N11B C52B H52A . . 109.5 ?
    N11B C52B H52B . . 109.5 ?
    H52A C52B H52B . . 109.5 ?
    N11B C52B H52C . . 109.5 ?
    H52A C52B H52C . . 109.5 ?
    H52B C52B H52C . . 109.5 ?
    N11B C53B H53D . . 109.5 ?
    N11B C53B H53E . . 109.5 ?
    H53D C53B H53E . . 109.5 ?
    N11B C53B H53F . . 109.5 ?
    H53D C53B H53F . . 109.5 ?
    H53E C53B H53F . . 109.5 ?
    C65 O21 H21 . . 109.5 ?
    O21 C65 H65A . . 109.5 ?
    O21 C65 H65B . . 109.5 ?
    H65A C65 H65B . . 109.5 ?
    O21 C65 H65C . . 109.5 ?
    H65A C65 H65C . . 109.5 ?
    H65B C65 H65C . . 109.5 ?
loop_
    _geom_torsion_atom_site_label_1
    _geom_torsion_atom_site_label_2
    _geom_torsion_atom_site_label_3
    _geom_torsion_atom_site_label_4
    _geom_torsion_site_symmetry_1
    _geom_torsion_site_symmetry_2
    _geom_torsion_site_symmetry_3
    _geom_torsion_site_symmetry_4
    _geom_torsion
    _geom_torsion_publ_flag
    N1 Mn2 O1 C1 . . . . -0.7(3) ?
    N6 Mn2 O1 C1 . . . . -165.2(3) ?
    O14 Mn2 O1 C1 . . . . 98.1(3) ?
    N2 Mn3 O4 C8 . . . . 23.8(4) ?
    N8 Mn3 O4 C8 . . . . -160.6(4) ?
    O2 Mn3 O4 C8 . . . . -74.3(4) ?
    O19 Mn3 O4 C8 . . . . 114.0(3) ?
    O5 Mn4 O7 C15B . . . . -138.2(15) ?
    N3 Mn4 O7 C15B . . . . 44.2(15) ?
    O24 Mn4 O7 C15B . . . . -48.3(18) ?
    O20 Mn4 O7 C15B . . . . 134.9(15) ?
    N10 Mn4 O7 C15B . . . . -50.2(19) ?
    O5 Mn4 O7 C15 . . . . -146.5(5) ?
    N3 Mn4 O7 C15 . . . . 35.9(6) ?
    O24 Mn4 O7 C15 . . . . -56.6(11) ?
    O20 Mn4 O7 C15 . . . . 126.6(5) ?
    N10 Mn4 O7 C15 . . . . -58.5(13) ?
    N4 Mn5 O10 C22 . . . . -1.2(4) ?
    O8 Mn5 O10 C22 . . . . 179.3(4) ?
    O25 Mn5 O10 C22 . . . . 88.4(19) ?
    N12 Mn5 O10 C22 . . . . 88.7(11) ?
    O17 Mn5 O10 C22 . . . . -96.0(4) ?
    N5 Mn6 O13 C29 . . . . 14.7(3) ?
    N14 Mn6 O13 C29 . . . . -170.8(4) ?
    O11 Mn6 O13 C29 . . . . -79.0(4) ?
    O18 Mn6 O13 C29 . . . . 97.6(3) ?
    N1 Mn2 O15 N5 . . . . 94.9(2) ?
    N6 Mn2 O15 N5 . . . . -100.7(2) ?
    O14 Mn2 O15 N5 . . . . -3.1(2) ?
    N1 Mn2 O15 Mn1 . . . . -37.90(13) ?
    N6 Mn2 O15 Mn1 . . . . 126.53(13) ?
    O14 Mn2 O15 Mn1 . . . . -135.93(13) ?
    Mn3 O3 N1 C7 . . . . 16.6(3) ?
    Mn1 O3 N1 C7 . . . . -132.1(2) ?
    Mn3 O3 N1 Mn2 . . . . -175.13(12) ?
    Mn1 O3 N1 Mn2 . . . . 36.2(3) ?
    Mn4 O6 N2 C14 . . . . -8.4(4) ?
    Mn1 O6 N2 C14 . . . . -178.5(2) ?
    Mn4 O6 N2 Mn3 . . . . 169.47(15) ?
    Mn1 O6 N2 Mn3 . . . . -0.7(4) ?
    Mn5 O9 N3 C21 . . . . -8.8(4) ?
    Mn1 O9 N3 C21 . . . . -139.7(3) ?
    Mn5 O9 N3 Mn4 . . . . 174.49(16) ?
    Mn1 O9 N3 Mn4 . . . . 43.6(3) ?
    Mn6 O12 N4 C28 . . . . -7.6(4) ?
    Mn1 O12 N4 C28 . . . . -133.3(3) ?
    Mn6 O12 N4 Mn5 . . . . 172.78(14) ?
    Mn1 O12 N4 Mn5 . . . . 47.1(3) ?
    Mn2 O15 N5 C35 . . . . 3.2(4) ?
    Mn1 O15 N5 C35 . . . . 134.9(2) ?
    Mn2 O15 N5 Mn6 . . . . -173.41(13) ?
    Mn1 O15 N5 Mn6 . . . . -41.7(3) ?
    Mn2 O1 C1 C2 . . . . -174.2(3) ?
    Mn2 O1 C1 C6 . . . . 5.7(6) ?
    O1 C1 C2 C3 . . . . 179.0(4) ?
    C6 C1 C2 C3 . . . . -0.8(6) ?
    C1 C2 C3 C4 . . . . 0.4(7) ?
    C2 C3 C4 C5 . . . . 0.2(7) ?
    C3 C4 C5 C6 . . . . -0.3(7) ?
    C4 C5 C6 C1 . . . . -0.1(6) ?
    C4 C5 C6 C7 . . . . -177.7(4) ?
    O1 C1 C6 C5 . . . . -179.1(3) ?
    C2 C1 C6 C5 . . . . 0.7(5) ?
    O1 C1 C6 C7 . . . . -1.6(6) ?
    C2 C1 C6 C7 . . . . 178.2(3) ?
    Mn3 O2 C7 N1 . . . . -12.3(4) ?
    Mn3 O2 C7 C6 . . . . 165.6(3) ?
    O3 N1 C7 O2 . . . . -1.1(5) ?
    Mn2 N1 C7 O2 . . . . -166.7(3) ?
    O3 N1 C7 C6 . . . . -179.1(3) ?
    Mn2 N1 C7 C6 . . . . 15.4(5) ?
    C5 C6 C7 O2 . . . . -8.9(5) ?
    C1 C6 C7 O2 . . . . 173.6(3) ?
    C5 C6 C7 N1 . . . . 169.1(3) ?
    C1 C6 C7 N1 . . . . -8.4(5) ?
    Mn3 O4 C8 C9 . . . . 160.8(3) ?
    Mn3 O4 C8 C13 . . . . -20.6(6) ?
    O4 C8 C9 C10 . . . . 177.5(4) ?
    C13 C8 C9 C10 . . . . -1.2(6) ?
    C8 C9 C10 C11 . . . . 1.0(7) ?
    C9 C10 C11 C12 . . . . -0.8(7) ?
    C10 C11 C12 C13 . . . . 0.8(7) ?
    O4 C8 C13 C12 . . . . -177.4(4) ?
    C9 C8 C13 C12 . . . . 1.2(6) ?
    O4 C8 C13 C14 . . . . 0.6(6) ?
    C9 C8 C13 C14 . . . . 179.1(4) ?
    C11 C12 C13 C8 . . . . -1.0(6) ?
    C11 C12 C13 C14 . . . . -179.1(4) ?
    Mn4 O5 C14 N2 . . . . 5.6(5) ?
    Mn4 O5 C14 C13 . . . . -175.8(3) ?
    O6 N2 C14 O5 . . . . 1.6(5) ?
    Mn3 N2 C14 O5 . . . . -175.9(3) ?
    O6 N2 C14 C13 . . . . -176.9(3) ?
    Mn3 N2 C14 C13 . . . . 5.6(6) ?
    C8 C13 C14 O5 . . . . -172.3(4) ?
    C12 C13 C14 O5 . . . . 5.7(6) ?
    C8 C13 C14 N2 . . . . 6.2(6) ?
    C12 C13 C14 N2 . . . . -175.8(4) ?
    Mn5 O8 C21 N3 . . . . 3.9(5) ?
    Mn5 O8 C21 C20B . . . . -169.4(13) ?
    Mn5 O8 C21 C20 . . . . -177.7(5) ?
    O9 N3 C21 O8 . . . . 3.3(6) ?
    Mn4 N3 C21 O8 . . . . 179.6(3) ?
    O9 N3 C21 C20B . . . . 177.0(13) ?
    Mn4 N3 C21 C20B . . . . -6.7(14) ?
    O9 N3 C21 C20 . . . . -175.0(5) ?
    Mn4 N3 C21 C20 . . . . 1.3(7) ?
    Mn5 O10 C22 C23 . . . . -179.0(4) ?
    Mn5 O10 C22 C27 . . . . 0.0(7) ?
    O10 C22 C23 C24 . . . . 179.4(5) ?
    C27 C22 C23 C24 . . . . 0.3(8) ?
    C22 C23 C24 C25 . . . . -1.8(8) ?
    C23 C24 C25 C26 . . . . 2.1(9) ?
    C24 C25 C26 C27 . . . . -0.9(8) ?
    C25 C26 C27 C22 . . . . -0.6(8) ?
    C25 C26 C27 C28 . . . . 178.3(5) ?
    O10 C22 C27 C26 . . . . -178.1(5) ?
    C23 C22 C27 C26 . . . . 0.9(7) ?
    O10 C22 C27 C28 . . . . 3.1(8) ?
    C23 C22 C27 C28 . . . . -177.9(4) ?
    Mn6 O11 C28 N4 . . . . 1.0(5) ?
    Mn6 O11 C28 C27 . . . . -178.5(3) ?
    O12 N4 C28 O11 . . . . 4.0(6) ?
    Mn5 N4 C28 O11 . . . . -176.6(3) ?
    O12 N4 C28 C27 . . . . -176.5(3) ?
    Mn5 N4 C28 C27 . . . . 2.9(6) ?
    C26 C27 C28 O11 . . . . -3.6(7) ?
    C22 C27 C28 O11 . . . . 175.2(4) ?
    C26 C27 C28 N4 . . . . 176.8(4) ?
    C22 C27 C28 N4 . . . . -4.4(7) ?
    Mn6 O13 C29 C30 . . . . 165.6(3) ?
    Mn6 O13 C29 C34 . . . . -13.9(6) ?
    O13 C29 C30 C31 . . . . -179.1(4) ?
    C34 C29 C30 C31 . . . . 0.5(6) ?
    C29 C30 C31 C32 . . . . -0.4(6) ?
    C30 C31 C32 C33 . . . . -0.2(6) ?
    C31 C32 C33 C34 . . . . 0.9(6) ?
    C32 C33 C34 C29 . . . . -0.9(6) ?
    C32 C33 C34 C35 . . . . -179.4(3) ?
    O13 C29 C34 C33 . . . . 179.7(3) ?
    C30 C29 C34 C33 . . . . 0.2(5) ?
    O13 C29 C34 C35 . . . . -1.8(6) ?
    C30 C29 C34 C35 . . . . 178.6(3) ?
    Mn2 O14 C35 N5 . . . . -1.8(4) ?
    Mn2 O14 C35 C34 . . . . 178.9(3) ?
    O15 N5 C35 O14 . . . . -0.6(5) ?
    Mn6 N5 C35 O14 . . . . 175.1(2) ?
    O15 N5 C35 C34 . . . . 178.7(3) ?
    Mn6 N5 C35 C34 . . . . -5.6(5) ?
    C33 C34 C35 O14 . . . . 8.4(5) ?
    C29 C34 C35 O14 . . . . -170.1(3) ?
    C33 C34 C35 N5 . . . . -171.0(3) ?
    C29 C34 C35 N5 . . . . 10.6(5) ?
    Mn5 O17 C36 O16 . . . . -28.2(6) ?
    Mn5 O17 C36 C37 . . . . 152.5(4) ?
    Mn1 O16 C36 O17 . . . . 7.5(5) ?
    Mn1 O16 C36 C37 . . . . -173.2(4) ?
    O17 C36 C37 C38 . . . . -67.1(8) ?
    O16 C36 C37 C38 . . . . 113.5(7) ?
    O17 C36 C37 C38B . . . . 10.6(9) ?
    O16 C36 C37 C38B . . . . -168.7(7) ?
    Mn3 O19 C39 O18 . . . . 25.4(6) ?
    Mn3 O19 C39 C40 . . . . -154.5(3) ?
    Mn1 O18 C39 O19 . . . . 3.2(6) ?
    Mn6 O18 C39 O19 . . . . -145.7(3) ?
    Mn1 O18 C39 C40 . . . . -176.9(3) ?
    Mn6 O18 C39 C40 . . . . 34.3(6) ?
    O19 C39 C40 C41 . . . . 14.5(7) ?
    O18 C39 C40 C41 . . . . -165.5(5) ?
    O19 C39 C40 C41B . . . . 70.6(9) ?
    O18 C39 C40 C41B . . . . -109.4(9) ?
    C43 N6 C42 N7 . . . . -0.1(4) ?
    Mn2 N6 C42 N7 . . . . -178.1(3) ?
    C44 N7 C42 N6 . . . . -0.1(5) ?
    C45 N7 C42 N6 . . . . 179.8(4) ?
    C42 N6 C43 C44 . . . . 0.3(5) ?
    Mn2 N6 C43 C44 . . . . 178.2(3) ?
    N6 C43 C44 N7 . . . . -0.3(5) ?
    C42 N7 C44 C43 . . . . 0.2(5) ?
    C45 N7 C44 C43 . . . . -179.6(4) ?
    C47 N8 C46 N9 . . . . -1.0(5) ?
    Mn3 N8 C46 N9 . . . . -177.9(3) ?
    C48 N9 C46 N8 . . . . 1.4(6) ?
    C49 N9 C46 N8 . . . . -177.3(4) ?
    C46 N8 C47 C48 . . . . 0.3(6) ?
    Mn3 N8 C47 C48 . . . . 176.9(3) ?
    N8 C47 C48 N9 . . . . 0.5(6) ?
    C46 N9 C48 C47 . . . . -1.1(6) ?
    C49 N9 C48 C47 . . . . 177.6(5) ?
    C55 N12 C54 N13 . . . . -6(4) ?
    Mn5 N12 C54 N13 . . . . -180(4) ?
    N12 C54 N13 C56 . . . . 5(5) ?
    N12 C54 N13 C57 . . . . 178(4) ?
    C54 N12 C55 C56 . . . . 4(3) ?
    Mn5 N12 C55 C56 . . . . 178(2) ?
    N12 C55 C56 N13 . . . . -1(3) ?
    C54 N13 C56 C55 . . . . -2(4) ?
    C57 N13 C56 C55 . . . . -175(4) ?
    Mn5 O25 C54B N13B . . . . 172(9) ?
    O25 C54B N13B C57B . . . . 179(7) ?
    O25 C54B N13B C56B . . . . -12(14) ?
    C59 N14 C58 N15 . . . . 1.1(4) ?
    Mn6 N14 C58 N15 . . . . -178.1(2) ?
    N14 C58 N15 C60 . . . . -0.9(4) ?
    N14 C58 N15 C61 . . . . -179.1(4) ?
    C58 N14 C59 C60 . . . . -0.9(4) ?
    Mn6 N14 C59 C60 . . . . 178.3(3) ?
    N14 C59 C60 N15 . . . . 0.4(5) ?
    C58 N15 C60 C59 . . . . 0.3(4) ?
    C61 N15 C60 C59 . . . . 178.5(4) ?
    Mn4 O20 C62 N16 . . . . 177.0(3) ?
    O20 C62 N16 C64 . . . . 177.3(4) ?
    O20 C62 N16 C63 . . . . -1.1(6) ?
    C15B O7 C15 C16 . . . . 92(13) ?
    Mn4 O7 C15 C16 . . . . 150.3(5) ?
    C15B O7 C15 C20 . . . . -90(13) ?
    Mn4 O7 C15 C20 . . . . -31.9(9) ?
    O7 C15 C16 C17 . . . . 178.1(7) ?
    C20 C15 C16 C17 . . . . 0.2(10) ?
    C15 C16 C17 C18 . . . . -1.1(11) ?
    C16 C17 C18 C19 . . . . 1.6(12) ?
    C17 C18 C19 C20 . . . . -1.1(12) ?
    C18 C19 C20 C15 . . . . 0.1(10) ?
    C18 C19 C20 C21 . . . . -177.7(7) ?
    O7 C15 C20 C19 . . . . -177.5(8) ?
    C16 C15 C20 C19 . . . . 0.3(9) ?
    O7 C15 C20 C21 . . . . 0.4(10) ?
    C16 C15 C20 C21 . . . . 178.1(7) ?
    O8 C21 C20 C19 . . . . 14.3(9) ?
    N3 C21 C20 C19 . . . . -167.4(6) ?
    C20B C21 C20 C19 . . . . -109(12) ?
    O8 C21 C20 C15 . . . . -163.5(5) ?
    N3 C21 C20 C15 . . . . 14.8(9) ?
    C20B C21 C20 C15 . . . . 73(11) ?
    C15 O7 C15B C16B . . . . -94(13) ?
    Mn4 O7 C15B C16B . . . . 139.9(18) ?
    C15 O7 C15B C20B . . . . 85(13) ?
    Mn4 O7 C15B C20B . . . . -41(2) ?
    O7 C15B C16B C17B . . . . 177(3) ?
    C20B C15B C16B C17B . . . . -2(4) ?
    C15B C16B C17B C18B . . . . 4(5) ?
    C16B C17B C18B C19B . . . . -4(5) ?
    C17B C18B C19B C20B . . . . 2(4) ?
    C18B C19B C20B C15B . . . . 0(3) ?
    C18B C19B C20B C21 . . . . -179(3) ?
    O7 C15B C20B C19B . . . . -179(2) ?
    C16B C15B C20B C19B . . . . 0(2) ?
    O7 C15B C20B C21 . . . . 0(2) ?
    C16B C15B C20B C21 . . . . 179(2) ?
    O8 C21 C20B C19B . . . . 17(2) ?
    N3 C21 C20B C19B . . . . -156.1(16) ?
    C20 C21 C20B C19B . . . . 78(11) ?
    O8 C21 C20B C15B . . . . -161.7(13) ?
    N3 C21 C20B C15B . . . . 25(2) ?
    C20 C21 C20B C15B . . . . -101(12) ?
    C66 N17 C68 O23 . . . . -180(4) ?
    C67 N17 C68 O23 . . . . 7(7) ?
    C51 N10 C50 N11 . . . . -2(4) ?
    Mn4 N10 C50 N11 . . . . -175(3) ?
    N10 C50 N11 C52 . . . . 1(3) ?
    N10 C50 N11 C53 . . . . 174(3) ?
    C50 N10 C51 C52 . . . . 2(4) ?
    Mn4 N10 C51 C52 . . . . 175(2) ?
    N10 C51 C52 N11 . . . . -2(2) ?
    C50 N11 C52 C51 . . . . 0.6(19) ?
    C53 N11 C52 C51 . . . . -172(2) ?
    Mn4 O24 C50B N11B . . . . -167(3) ?
    O24 C50B N11B C52B . . . . -2(4) ?
    O24 C50B N11B C53B . . . . -171(3) ?
loop_
    _geom_hbond_atom_site_label_D
    _geom_hbond_atom_site_label_H
    _geom_hbond_atom_site_label_A
    _geom_hbond_site_symmetry_A
    _geom_hbond_distance_DH
    _geom_hbond_distance_HA
    _geom_hbond_distance_DA
    _geom_hbond_angle_DHA
    O21 H21 O17 . 0.84 2.12 2.948(6) 169.8
    O22 H22 O7 . 0.84 2.26 3.077(7) 162.5
    O22 H22 O20 . 0.84 2.37 2.887(6) 120.1
_shelx_hkl_checksum     37086
_shelx_res_checksum     89773
_shelx_res_file
;
TITL JL1-41 in P-1
CELL 1.54178  12.6138  14.8745  20.7862  97.909 105.209  99.034
ZERR    2.00   0.0002   0.0003   0.0015   0.007   0.007   0.007
LATT  1
SFAC C H N O MN
UNIT 130.5 149.9 30.84 44.85 12
LIST 4 ! automatically inserted. Change 6 to 4 for CHECKCIF!!
TEMP -188.0
SIZE 0.02 0.02 0.07
L.S. 10
FMAP 2
PLAN 20
BOND $H
ACTA
CONF
OMIT 0 1 0
EADP C41 C41B
EADP C38 C38B
EADP O25 N12
EADP C54 C54B
EADP O24 N10
EADP N13 N13B
EADP C15 C15B
EADP C16 C16B
EADP C17 C17B
EADP C18 C18B
EADP C19 C19B
EADP C20 C20B
CHIV 0 C20
CHIV 0 C15
CHIV 0 C20B
CHIV 0 C15B
SIMU 0.01 N10 N11 C50 C51 C52 C53
SIMU 0.01 O24 N11B C50B C52B C53B
SIMU 0.01 N12 N13 C54 C55 C56 C57
SIMU 0.01 O25 N13B C54B C56B C57B
SIMU 0.01 N17 O23 C66 C67 C68
HTAB O21 O17
HTAB O22 O7
HTAB O22 O20
BIND Mn4 O20
SADI O7 C15 O7 C15B
SADI C21 C20 C21 C20B
WGHT    0.102300
EXTI    0.001656
FVAR       0.09643   0.60424   0.75225   0.75725   0.49427   0.68044
MN1   5    0.069998    0.736477    0.249292    11.00000    0.02577    0.02983 =
         0.02292    0.00240    0.00711    0.01022
MN2   5    0.117685    0.792059    0.419542    11.00000    0.02718    0.02964 =
         0.02349    0.00159    0.00635    0.00936
MN3   5    0.138643    0.521903    0.287065    11.00000    0.02910    0.02752 =
         0.02819    0.00367    0.00981    0.00962
MN4   5    0.278296    0.717260    0.157084    11.00000    0.03157    0.02983 =
         0.03543    0.00574    0.01520    0.01082
MN5   5    0.065353    0.940964    0.188254    11.00000    0.03300    0.03144 =
         0.03117    0.00665    0.01066    0.01299
MN6   5   -0.202556    0.733423    0.235491    11.00000    0.02520    0.04158 =
         0.02477    0.00337    0.00647    0.00998
O1    4    0.224705    0.805479    0.501829    11.00000    0.03621    0.03593 =
         0.02881    0.00098    0.00229    0.01178
O2    4    0.276055    0.574552    0.378739    11.00000    0.02680    0.03243 =
         0.03089    0.00273    0.00840    0.01122
O3    4    0.107307    0.638048    0.319204    11.00000    0.02820    0.03430 =
         0.01560    0.00174    0.00069    0.00793
O4    4    0.178753    0.410774    0.260750    11.00000    0.03940    0.03143 =
         0.03945    0.00532    0.01434    0.01079
O5    4    0.323361    0.596731    0.154149    11.00000    0.03538    0.03500 =
         0.03728    0.00522    0.01721    0.01131
O6    4    0.185145    0.662443    0.206126    11.00000    0.03276    0.02674 =
         0.03507    0.00687    0.01375    0.01519
O7    4    0.365854    0.770488    0.106580    11.00000    0.03466    0.03228 =
         0.04277    0.00376    0.01559    0.00909
O8    4    0.201492    0.979614    0.163135    11.00000    0.03802    0.03101 =
         0.03766    0.00894    0.01277    0.01466
O9    4    0.106168    0.820917    0.174072    11.00000    0.02687    0.03582 =
         0.03841    0.00812    0.01133    0.01027
O10   4    0.036841    1.058580    0.208141    11.00000    0.05260    0.03889 =
         0.06202    0.00870    0.02669    0.01510
O11   4   -0.221275    0.875711    0.249158    11.00000    0.03527    0.04755 =
         0.03563    0.00715    0.01474    0.01928
O12   4   -0.085751    0.792519    0.203893    11.00000    0.03018    0.03244 =
         0.02832    0.00365    0.00610    0.01369
O13   4   -0.313016    0.662156    0.261363    11.00000    0.02792    0.06262 =
         0.02533    0.00520    0.00635    0.00378
O14   4   -0.035474    0.730882    0.437934    11.00000    0.02752    0.03234 =
         0.02585    0.00200    0.00463    0.00758
O15   4    0.009101    0.787217    0.336131    11.00000    0.02525    0.03620 =
         0.02449    0.00143    0.00882    0.00607
O16   4    0.208020    0.837380    0.329636    11.00000    0.03734    0.03831 =
         0.03844    0.00372    0.01121    0.00779
O17   4    0.179634    0.969879    0.295020    11.00000    0.06225    0.04094 =
         0.04160    0.00455    0.01538    0.01569
O18   4   -0.088433    0.627419    0.206457    11.00000    0.02923    0.03257 =
         0.03729    0.00220    0.00846    0.00907
O19   4   -0.028036    0.494441    0.211037    11.00000    0.03064    0.03884 =
         0.02978   -0.00147    0.00419    0.01140
N1    3    0.163441    0.677357    0.387460    11.00000    0.02894    0.03443 =
         0.02205    0.00525    0.00598    0.00815
N2    3    0.209464    0.577174    0.222155    11.00000    0.03226    0.02671 =
         0.03181    0.00320    0.00658    0.01543
N3    3    0.213751    0.829611    0.164124    11.00000    0.02509    0.03732 =
         0.03476    0.00762    0.01028    0.00572
N4    3   -0.067215    0.889308    0.212081    11.00000    0.03632    0.03337 =
         0.02581    0.00401    0.00826    0.01746
N5    3   -0.102854    0.746018    0.328335    11.00000    0.02503    0.03699 =
         0.02861    0.00533    0.01136    0.00925
N6    3    0.109655    0.927480    0.447494    11.00000    0.03370    0.02990 =
         0.02584    0.00130    0.00559    0.00672
N7    3    0.064102    1.062622    0.441345    11.00000    0.04844    0.03248 =
         0.02746    0.00376    0.01180    0.01529
N8    3    0.054636    0.461006    0.347735    11.00000    0.03095    0.02667 =
         0.03450    0.00461    0.00897    0.01026
N9    3   -0.065740    0.438462    0.405817    11.00000    0.04399    0.03528 =
         0.04310    0.00863    0.02510    0.00970
C1    1    0.298898    0.753334    0.525505    11.00000    0.02579    0.03724 =
         0.03135    0.01013    0.00666    0.00746
C2    1    0.361452    0.779283    0.593085    11.00000    0.04045    0.04642 =
         0.02573   -0.00057    0.00147    0.00939
AFIX  43
H2    2    0.351451    0.832484    0.620042    11.00000   -1.20000
AFIX   0
C3    1    0.438416    0.728556    0.621813    11.00000    0.04553    0.06163 =
         0.02790    0.00311   -0.00522    0.01421
AFIX  43
H3    2    0.480358    0.746973    0.668313    11.00000   -1.20000
AFIX   0
C4    1    0.454713    0.650667    0.582930    11.00000    0.03932    0.06025 =
         0.04023    0.01244    0.00789    0.02209
AFIX  43
H4    2    0.507334    0.615715    0.602600    11.00000   -1.20000
AFIX   0
C5    1    0.393636    0.625226    0.515830    11.00000    0.03345    0.04462 =
         0.03293    0.01066    0.01104    0.01522
AFIX  43
H5    2    0.405061    0.572294    0.489307    11.00000   -1.20000
AFIX   0
C6    1    0.314941    0.674805    0.485157    11.00000    0.02711    0.03671 =
         0.02325    0.00591    0.00672    0.00714
C7    1    0.250804    0.640296    0.413919    11.00000    0.02537    0.02958 =
         0.03172    0.01008    0.01000    0.00931
C8    1    0.260752    0.395302    0.233509    11.00000    0.03043    0.03314 =
         0.03068   -0.00008    0.00385    0.01352
C9    1    0.295005    0.310047    0.237812    11.00000    0.04431    0.03322 =
         0.03005    0.00217    0.00722    0.01541
AFIX  43
H9    2    0.262218    0.267781    0.260914    11.00000   -1.20000
AFIX   0
C10   1    0.376330    0.287828    0.208429    11.00000    0.05074    0.03867 =
         0.03855   -0.00072    0.00676    0.02297
AFIX  43
H10   2    0.397965    0.229759    0.211011    11.00000   -1.20000
AFIX   0
C11   1    0.426812    0.348718    0.175299    11.00000    0.04035    0.04363 =
         0.03731   -0.00283    0.00927    0.02517
AFIX  43
H11   2    0.483187    0.332832    0.155839    11.00000   -1.20000
AFIX   0
C12   1    0.394525    0.432534    0.170824    11.00000    0.03677    0.04294 =
         0.03036    0.00058    0.00964    0.01602
AFIX  43
H12   2    0.428498    0.473930    0.147629    11.00000   -1.20000
AFIX   0
C13   1    0.311766    0.457995    0.200132    11.00000    0.02935    0.03065 =
         0.02600   -0.00306    0.00230    0.01257
C14   1    0.281284    0.547805    0.192038    11.00000    0.02696    0.03462 =
         0.02409   -0.00145    0.00849    0.00884
C21   1    0.255192    0.913045    0.157330    11.00000    0.03272    0.02876 =
         0.02625    0.00436    0.00184    0.00860
C22   1   -0.045566    1.087380    0.228726    11.00000    0.05567    0.04346 =
         0.03380    0.01009    0.01559    0.02574
C23   1   -0.042881    1.182673    0.238232    11.00000    0.07216    0.03903 =
         0.04740    0.00880    0.02276    0.02788
AFIX  43
H23   2    0.016575    1.223278    0.230407    11.00000   -1.20000
AFIX   0
C24   1   -0.126460    1.218699    0.259055    11.00000    0.08780    0.04517 =
         0.04252    0.00769    0.02139    0.03720
AFIX  43
H24   2   -0.122598    1.283745    0.266581    11.00000   -1.20000
AFIX   0
C25   1   -0.215479    1.159802    0.268858    11.00000    0.08727    0.06313 =
         0.05855    0.01523    0.03432    0.05137
AFIX  43
H25   2   -0.273811    1.184134    0.281630    11.00000   -1.20000
AFIX   0
C26   1   -0.218492    1.065619    0.259889    11.00000    0.06690    0.05105 =
         0.04425    0.01111    0.02538    0.03319
AFIX  43
H26   2   -0.278957    1.025661    0.267262    11.00000   -1.20000
AFIX   0
C27   1   -0.134574    1.027616    0.240191    11.00000    0.04445    0.04601 =
         0.03203    0.00917    0.01286    0.02513
C28   1   -0.143457    0.926278    0.233840    11.00000    0.03306    0.04165 =
         0.02713    0.00332    0.00748    0.01749
C29   1   -0.322165    0.649785    0.322186    11.00000    0.02983    0.03955 =
         0.03126    0.00424    0.00933    0.01052
C30   1   -0.427181    0.608165    0.326274    11.00000    0.02323    0.04977 =
         0.03088    0.00361    0.00330    0.00527
AFIX  43
H30   2   -0.488187    0.589258    0.285952    11.00000   -1.20000
AFIX   0
C31   1   -0.444583    0.593794    0.387493    11.00000    0.02815    0.04733 =
         0.04265    0.00507    0.01346    0.00590
AFIX  43
H31   2   -0.516864    0.565787    0.388808    11.00000   -1.20000
AFIX   0
C32   1   -0.356636    0.620257    0.446683    11.00000    0.03931    0.04376 =
         0.03813    0.00876    0.01874    0.01098
AFIX  43
H32   2   -0.368043    0.610802    0.488851    11.00000   -1.20000
AFIX   0
C33   1   -0.252030    0.660589    0.443781    11.00000    0.03267    0.03846 =
         0.03071    0.00630    0.01258    0.01125
AFIX  43
H33   2   -0.191682    0.677832    0.484499    11.00000   -1.20000
AFIX   0
C34   1   -0.231992    0.676853    0.383149    11.00000    0.02585    0.03114 =
         0.03238    0.00319    0.00836    0.00731
C35   1   -0.117434    0.719389    0.384400    11.00000    0.02794    0.02744 =
         0.02419   -0.00147    0.00479    0.00891
C36   1    0.234691    0.924066    0.333290    11.00000    0.03292    0.03214 =
         0.02926    0.00369    0.01081    0.00626
C37   1    0.336225    0.979182    0.385707    11.00000    0.06544    0.07579 =
         0.09380   -0.00153    0.01711    0.01330
PART 1
AFIX  23
H37A  2    0.366790    0.939093    0.417207    21.00000   -1.20000
H37B  2    0.314723    1.030104    0.412269    21.00000   -1.20000
AFIX  23
PART 2
H37C  2    0.404381    0.965033    0.374836   -21.00000   -1.20000
H37D  2    0.337292    0.963579    0.430632   -21.00000   -1.20000
AFIX   0
PART 1
C38   1    0.425356    1.019326    0.357361    21.00000    0.10854    0.06319 =
         0.11686    0.00976    0.05572    0.00312
AFIX 137
H38A  2    0.431615    0.973215    0.320759    21.00000   -1.50000
H38B  2    0.497059    1.037149    0.393215    21.00000   -1.50000
H38C  2    0.406266    1.074130    0.339384    21.00000   -1.50000
AFIX   0
PART 2
C38B  1    0.334124    1.093256    0.387501   -21.00000    0.10854    0.06319 =
         0.11686    0.00976    0.05572    0.00312
AFIX 137
H38D  2    0.328204    1.107255    0.342128   -21.00000   -1.50000
H38E  2    0.403423    1.130741    0.419713   -21.00000   -1.50000
H38F  2    0.269532    1.107664    0.401697   -21.00000   -1.50000
AFIX   0
PART 0
C39   1   -0.103272    0.539780    0.196016    11.00000    0.03370    0.03927 =
         0.02716    0.00240    0.00865    0.00912
C40   1   -0.223385    0.487323    0.162441    11.00000    0.03981    0.04660 =
         0.06466    0.00405    0.00217    0.00609
PART 1
AFIX  23
H40A  2   -0.272953    0.517905    0.184053    31.00000   -1.20000
H40B  2   -0.244131    0.493883    0.114217    31.00000   -1.20000
AFIX  23
PART 2
H40C  2   -0.226260    0.439382    0.123587   -31.00000   -1.20000
H40D  2   -0.271642    0.530478    0.145408   -31.00000   -1.20000
AFIX   0
PART 1
C41   1   -0.247712    0.387096    0.164831    31.00000    0.04516    0.04971 =
         0.07938    0.00842    0.02248    0.00930
AFIX 137
H41A  2   -0.327088    0.361011    0.141395    31.00000   -1.50000
H41B  2   -0.231017    0.379086    0.212225    31.00000   -1.50000
H41C  2   -0.201089    0.355027    0.142449    31.00000   -1.50000
AFIX   0
PART 2
C41B  1   -0.267184    0.439257    0.218803   -31.00000    0.04516    0.04971 =
         0.07938    0.00842    0.02248    0.00930
AFIX 137
H41D  2   -0.341213    0.399225    0.197115   -31.00000   -1.50000
H41E  2   -0.272537    0.487456    0.254361   -31.00000   -1.50000
H41F  2   -0.214243    0.402072    0.238961   -31.00000   -1.50000
AFIX   0
PART 0
C42   1    0.048146    0.975632    0.409046    11.00000    0.04217    0.03533 =
         0.03048    0.00058    0.01007    0.01366
AFIX  43
H42   2   -0.000581    0.951390    0.364587    11.00000   -1.20000
AFIX   0
C43   1    0.167683    0.987509    0.507243    11.00000    0.04079    0.03257 =
         0.03256   -0.00261    0.00545    0.00858
AFIX  43
H43   2    0.219042    0.972742    0.544747    11.00000   -1.20000
AFIX   0
C44   1    0.139299    1.071649    0.503721    11.00000    0.04955    0.02987 =
         0.03105   -0.00539    0.00824    0.00642
AFIX  43
H44   2    0.166440    1.125965    0.537913    11.00000   -1.20000
AFIX   0
C45   1    0.010258    1.135239    0.414222    11.00000    0.08035    0.03816 =
         0.04271    0.00806    0.02120    0.03215
AFIX 137
H45A  2    0.059727    1.171918    0.393895    11.00000   -1.50000
H45B  2   -0.004146    1.175634    0.451039    11.00000   -1.50000
H45C  2   -0.060854    1.106778    0.379573    11.00000   -1.50000
AFIX   0
C46   1   -0.030783    0.488741    0.364240    11.00000    0.04485    0.03597 =
         0.05295    0.01580    0.02553    0.01634
AFIX  43
H46   2   -0.063101    0.538113    0.348517    11.00000   -1.20000
AFIX   0
C47   1    0.075591    0.390299    0.381844    11.00000    0.05081    0.04459 =
         0.06797    0.03076    0.02973    0.02286
AFIX  43
H47   2    0.133002    0.356397    0.380248    11.00000   -1.20000
AFIX   0
C48   1    0.001894    0.376161    0.418180    11.00000    0.05431    0.04094 =
         0.05899    0.02575    0.01970    0.01420
AFIX  43
H48   2   -0.001887    0.331664    0.446624    11.00000   -1.20000
AFIX   0
C49   1   -0.161161    0.446472    0.432459    11.00000    0.07021    0.04658 =
         0.08180    0.01710    0.05629    0.01666
AFIX 137
H49A  2   -0.190338    0.501123    0.420431    11.00000   -1.50000
H49B  2   -0.136748    0.452810    0.481961    11.00000   -1.50000
H49C  2   -0.220230    0.390841    0.412808    11.00000   -1.50000
AFIX   0
PART 1
SAME N14 > C61
N12   3   -0.035555    0.914487    0.079073    61.00000    0.04170    0.06269 =
         0.03198    0.01257    0.00921    0.01719
C54   1   -0.011161    0.871113    0.027724    61.00000    0.04789    0.05710 =
         0.03348    0.01315    0.00762    0.00713
AFIX  43
H54   2    0.054137    0.845476    0.031624    61.00000   -1.20000
AFIX   0
N13   3   -0.088607    0.866837   -0.031093    61.00000    0.06139    0.05707 =
         0.03288    0.01165   -0.00074   -0.00023
C55   1   -0.129442    0.948297    0.051103    61.00000    0.04790    0.08118 =
         0.03414    0.01294   -0.00087    0.02596
AFIX  43
H55   2   -0.164248    0.986763    0.075910    61.00000   -1.20000
AFIX   0
C56   1   -0.164055    0.919034   -0.015810    61.00000    0.05958    0.06625 =
         0.04915    0.01469   -0.01356    0.00902
AFIX  43
H56A  2   -0.227660    0.931355   -0.046945    61.00000   -1.20000
AFIX   0
C57   1   -0.085458    0.825334   -0.098193    61.00000    0.10555    0.06184 =
         0.03158    0.00995   -0.00684   -0.00245
AFIX 137
H57A  2   -0.146096    0.770572   -0.116752    61.00000   -1.50000
H57B  2   -0.013090    0.807048   -0.094562    61.00000   -1.50000
H57C  2   -0.095071    0.870499   -0.128345    61.00000   -1.50000
AFIX   0
PART 2
SAME O20 > C64
O25   4   -0.038859    0.924211    0.080655   -61.00000    0.04170    0.06269 =
         0.03198    0.01257    0.00921    0.01719
C54B  1   -0.018387    0.882184    0.031868   -61.00000    0.04789    0.05710 =
         0.03348    0.01315    0.00762    0.00713
AFIX  43
H54B  2    0.050747    0.861705    0.039547   -61.00000   -1.20000
AFIX   0
N13B  3   -0.086069    0.863529   -0.030602   -61.00000    0.06139    0.05707 =
         0.03288    0.01165   -0.00074   -0.00023
C56B  1   -0.202050    0.877279   -0.043896   -61.00000    0.05121    0.06416 =
         0.02963    0.00358   -0.00676   -0.00452
AFIX 137
H56B  2   -0.253430    0.820910   -0.072015   -61.00000   -1.50000
H56C  2   -0.210610    0.929296   -0.067772   -61.00000   -1.50000
H56D  2   -0.219520    0.890809   -0.000775   -61.00000   -1.50000
AFIX   0
C57B  1   -0.056315    0.814213   -0.087143   -61.00000    0.06781    0.04256 =
         0.04212   -0.00319    0.00355    0.01861
AFIX 137
H57D  2   -0.113251    0.757683   -0.108526   -61.00000   -1.50000
H57E  2    0.016888    0.797788   -0.070171   -61.00000   -1.50000
H57F  2   -0.052653    0.854138   -0.120602   -61.00000   -1.50000
AFIX   0
PART 0
N14   3   -0.311248    0.702023    0.139964    11.00000    0.03266    0.03963 =
         0.02943    0.00692    0.01151    0.01507
C58   1   -0.417934    0.659061    0.121544    11.00000    0.03059    0.03967 =
         0.02119   -0.00148    0.00231    0.00878
AFIX  43
H58   2   -0.457165    0.639169    0.151981    11.00000   -1.20000
AFIX   0
N15   3   -0.463063    0.647445    0.054132    11.00000    0.02716    0.04516 =
         0.03236    0.00237    0.00477    0.01079
C59   1   -0.287549    0.720286    0.081470    11.00000    0.03341    0.04820 =
         0.03363    0.00408    0.01034    0.01615
AFIX  43
H59   2   -0.217309    0.751463    0.079108    11.00000   -1.20000
AFIX   0
C60   1   -0.380693    0.686607    0.027495    11.00000    0.04069    0.05567 =
         0.03024    0.00453    0.01281    0.01548
AFIX  43
H60   2   -0.387750    0.689377   -0.018793    11.00000   -1.20000
AFIX   0
C61   1   -0.579100    0.604108    0.015923    11.00000    0.03443    0.05157 =
         0.03032   -0.00336    0.00144    0.00867
AFIX 137
H61A  2   -0.616145    0.649788   -0.005972    11.00000   -1.50000
H61B  2   -0.619096    0.581442    0.046924    11.00000   -1.50000
H61C  2   -0.579765    0.552072   -0.018771    11.00000   -1.50000
AFIX   0
O20   4    0.145302    0.654851    0.056459    11.00000    0.03718    0.04397 =
         0.03379    0.00048    0.00841    0.00029
C62   1    0.042558    0.640912    0.048484    11.00000    0.04556    0.03353 =
         0.02250   -0.00666    0.00258    0.00675
AFIX  43
H62   2    0.017289    0.654500    0.087267    11.00000   -1.20000
AFIX   0
N16   3   -0.033416    0.608354   -0.010691    11.00000    0.03847    0.03991 =
         0.03370   -0.00172    0.00743    0.01025
C63   1   -0.001690    0.587350   -0.072784    11.00000    0.05527    0.04991 =
         0.04634    0.00504    0.01929    0.01299
AFIX 137
H63A  2   -0.026914    0.520934   -0.091682    11.00000   -1.50000
H63B  2    0.080052    0.604196   -0.062583    11.00000   -1.50000
H63C  2   -0.036868    0.622790   -0.105852    11.00000   -1.50000
AFIX   0
C64   1   -0.152948    0.589352   -0.017140    11.00000    0.04095    0.06122 =
         0.05508   -0.00608    0.01348    0.01358
AFIX 137
H64A  2   -0.190348    0.628410   -0.046300    11.00000   -1.50000
H64B  2   -0.164073    0.602910    0.027841    11.00000   -1.50000
H64C  2   -0.184861    0.523948   -0.037302    11.00000   -1.50000
AFIX   0
PART 1
C15   1    0.411865    0.860860    0.116807    41.00000    0.03198    0.03353 =
         0.03466    0.00845    0.00561    0.00944
C16   1    0.512843    0.885989    0.100513    41.00000    0.02559    0.04305 =
         0.04076    0.01205    0.00334    0.01035
AFIX  43
H16   2    0.547024    0.838735    0.084113    41.00000   -1.20000
AFIX   0
C17   1    0.562943    0.977211    0.107802    41.00000    0.03020    0.05187 =
         0.07394    0.01554    0.01490    0.00534
AFIX  43
H17   2    0.631679    0.992354    0.097255    41.00000   -1.20000
AFIX   0
C18   1    0.512937    1.047825    0.130721    41.00000    0.04056    0.03971 =
         0.07327    0.01528    0.01818    0.00353
AFIX  43
H18   2    0.546353    1.110978    0.134760    41.00000   -1.20000
AFIX   0
C19   1    0.414876    1.024815    0.147341    41.00000    0.03691    0.03261 =
         0.05440    0.01213    0.01215    0.00838
AFIX  43
H19   2    0.381941    1.073055    0.163620    41.00000   -1.20000
AFIX   0
C20   1    0.362098    0.932895    0.141084    41.00000    0.02502    0.03194 =
         0.04124    0.01103    0.00607    0.00915
O22   4    0.200572    0.781094   -0.029088    41.00000    0.08059    0.07908 =
         0.05700    0.02604    0.01379   -0.00858
AFIX 147
H22   2    0.232898    0.771851    0.009524    41.00000   -1.50000
AFIX   0
C69   1    0.275648    0.841635   -0.050605    41.00000    0.07925    0.05354 =
         0.04614    0.02094    0.01163   -0.00747
AFIX 137
H69A  2    0.300985    0.900650   -0.018315    41.00000   -1.50000
H69B  2    0.237888    0.852519   -0.095612    41.00000   -1.50000
H69C  2    0.340451    0.813973   -0.052898    41.00000   -1.50000
AFIX   0
PART 2
SAME C15 > C20
C15B  1    0.418674    0.858020    0.125728   -41.00000    0.03198    0.03353 =
         0.03466    0.00845    0.00561    0.00944
C16B  1    0.527331    0.883794    0.120813   -41.00000    0.02559    0.04305 =
         0.04076    0.01205    0.00334    0.01035
AFIX  43
H16B  2    0.564021    0.837684    0.105522   -41.00000   -1.20000
AFIX   0
C17B  1    0.581223    0.974532    0.137763   -41.00000    0.03020    0.05187 =
         0.07394    0.01554    0.01490    0.00534
AFIX  43
H17B  2    0.653144    0.991392    0.131491   -41.00000   -1.20000
AFIX   0
C18B  1    0.531690    1.042884    0.164247   -41.00000    0.04056    0.03971 =
         0.07327    0.01528    0.01818    0.00353
AFIX  43
H18B  2    0.571611    1.105294    0.178598   -41.00000   -1.20000
AFIX   0
C19B  1    0.424868    1.019221    0.169390   -41.00000    0.03691    0.03261 =
         0.05440    0.01213    0.01215    0.00838
AFIX  43
H19B  2    0.390037    1.065789    0.186075   -41.00000   -1.20000
AFIX   0
C20B  1    0.367685    0.927842    0.150381   -41.00000    0.02502    0.03194 =
         0.04124    0.01103    0.00607    0.00915
O23   4    0.431647    0.760245   -0.078848   -41.00000    0.11991    0.10826 =
         0.08155    0.04569    0.05432    0.07494
C67   1    0.213490    0.752558   -0.076934   -41.00000    0.13981    0.13536 =
         0.09659    0.02214    0.05299    0.03477
AFIX 137
H67A  2    0.220215    0.720194   -0.038496   -41.00000   -1.50000
H67B  2    0.228248    0.713957   -0.114496   -41.00000   -1.50000
H67C  2    0.137490    0.764642   -0.091692   -41.00000   -1.50000
AFIX   0
N17   3    0.297446    0.843238   -0.055553   -41.00000    0.13048    0.11054 =
         0.08860    0.02765    0.05539    0.05900
C66   1    0.272280    0.926112   -0.030349   -41.00000    0.13426    0.12175 =
         0.08549    0.03265    0.05344    0.06419
AFIX 137
H66A  2    0.214620    0.942981   -0.065736   -41.00000   -1.50000
H66B  2    0.340054    0.975006   -0.016331   -41.00000   -1.50000
H66C  2    0.244400    0.918853    0.008812   -41.00000   -1.50000
AFIX   0
C68   1    0.406982    0.828013   -0.058131   -41.00000    0.12472    0.10698 =
         0.08565    0.03726    0.05162    0.06184
AFIX  43
H68   2    0.466650    0.880512   -0.040508   -41.00000   -1.20000
AFIX   0
PART 0
PART 1
SAME N14 > C61
N10   3    0.426225    0.772107    0.257001    51.00000    0.02937    0.04086 =
         0.03542    0.00359    0.00474    0.01231
C50   1    0.418418    0.772813    0.318470    51.00000    0.02727    0.03297 =
         0.03458    0.00235    0.00720    0.00930
AFIX  43
H50   2    0.352387    0.746442    0.328521    51.00000   -1.20000
AFIX   0
N11   3    0.514584    0.815145    0.365726    51.00000    0.03292    0.03646 =
         0.03338    0.00546    0.01219    0.00318
C51   1    0.533293    0.819377    0.265082    51.00000    0.02081    0.04688 =
         0.03299    0.00642    0.00684    0.00451
AFIX  43
H51   2    0.562915    0.832022    0.228967    51.00000   -1.20000
AFIX   0
C52   1    0.590561    0.845369    0.332120    51.00000    0.02773    0.04691 =
         0.03452    0.01040    0.01280    0.00675
AFIX  43
H52   2    0.666227    0.877310    0.351599    51.00000   -1.20000
AFIX   0
C53   1    0.523650    0.832660    0.438389    51.00000    0.06615    0.05639 =
         0.04208   -0.00503    0.03885    0.00892
AFIX 137
H53A  2    0.450957    0.808935    0.444907    51.00000   -1.50000
H53B  2    0.545859    0.899480    0.456217    51.00000   -1.50000
H53C  2    0.580189    0.801261    0.462563    51.00000   -1.50000
AFIX   0
PART 2
SAME O20 > C64
O24   4    0.413944    0.773403    0.245593   -51.00000    0.02937    0.04086 =
         0.03542    0.00359    0.00474    0.01231
C50B  1    0.426338    0.777854    0.306817   -51.00000    0.03369    0.04399 =
         0.03882    0.00980    0.00957    0.01150
AFIX  43
H50B  2    0.370969    0.741251    0.320938   -51.00000   -1.20000
AFIX   0
N11B  3    0.513520    0.831480    0.353503   -51.00000    0.04100    0.04429 =
         0.03284   -0.00039    0.01122   -0.00112
C52B  1    0.603041    0.887270    0.334164   -51.00000    0.04205    0.07403 =
         0.04822    0.01498    0.01370   -0.01245
AFIX 137
H52A  2    0.585632    0.876406    0.284592   -51.00000   -1.50000
H52B  2    0.674562    0.869497    0.353644   -51.00000   -1.50000
H52C  2    0.608609    0.953098    0.351364   -51.00000   -1.50000
AFIX   0
C53B  1    0.537948    0.827645    0.426254   -51.00000    0.04654    0.05869 =
         0.03940   -0.00730    0.03445   -0.00240
AFIX 137
H53D  2    0.480710    0.780153    0.433013   -51.00000   -1.50000
H53E  2    0.537474    0.888054    0.451739   -51.00000   -1.50000
H53F  2    0.611910    0.812177    0.442411   -51.00000   -1.50000
AFIX   0
PART 0
PART 1
O21   4    0.205279    1.171841    0.335274    21.00000    0.08072    0.04182 =
         0.05656    0.00442    0.02291    0.00814
AFIX 147
H21   2    0.201676    1.115836    0.319872    21.00000   -1.50000
AFIX   0
C65   1    0.286913    1.198750    0.391097    21.00000    0.07037    0.13973 =
         0.05499    0.00237    0.01643   -0.03823
AFIX 137
H65A  2    0.352125    1.173666    0.385814    21.00000   -1.50000
H65B  2    0.263363    1.176309    0.428362    21.00000   -1.50000
H65C  2    0.306922    1.266606    0.401288    21.00000   -1.50000
PART 0
AFIX   0
HKLF 4
REM  JL1-41 in P-1
REM R1 =  0.0585 for   10454 Fo > 4sig(Fo)  and  0.0707 for all   13145 data
REM   1153 parameters refined using    225 restraints
END
WGHT      0.1020      0.0000
REM Highest difference peak  1.035,  deepest hole -0.583,  1-sigma level  0.132
Q1    1   0.1736  0.8855  0.2847  11.00000  0.05    1.03
Q2    1   0.2658  0.8772  0.3902  11.00000  0.05    1.00
Q3    1   0.0586  0.7527  0.3598  11.00000  0.05    0.94
Q4    1   0.0215  0.7862  0.2105  11.00000  0.05    0.78
Q5    1   0.1169  0.6827  0.2944  11.00000  0.05    0.77
Q6    1   0.1088  0.8835  0.2233  11.00000  0.05    0.75
Q7    1   0.0189  0.7795  0.2916  11.00000  0.05    0.75
Q8    1   0.0718  0.8421  0.3874  11.00000  0.05    0.73
Q9    1   0.0421  0.7145  0.3008  11.00000  0.05    0.72
Q10   1   0.1473  0.8151  0.3708  11.00000  0.05    0.71
Q11   1   0.2149  0.5509  0.3559  11.00000  0.05    0.71
Q12   1  -0.1395  0.7757  0.2996  11.00000  0.05    0.71
Q13   1  -0.1342  0.8200  0.2439  11.00000  0.05    0.70
Q14   1   0.3573  0.7664  0.2166  11.00000  0.05    0.70
Q15   1   0.0746  0.8221  0.2732  11.00000  0.05    0.69
Q16   1   0.2334  0.7555  0.2049  11.00000  0.05    0.67
Q17   1   0.0950  0.8062  0.2170  11.00000  0.05    0.65
Q18   1   0.1251  0.7574  0.1988  11.00000  0.05    0.63
Q19   1  -0.1706  0.7655  0.1903  11.00000  0.05    0.63
Q20   1   0.1021  0.6864  0.2013  11.00000  0.05    0.62
;
_shelxl_version_number         .000002012
data_New_Global_Publ_Block
_journal_date_recd_electronic     2013-07-08
_journal_date_accepted     2013-07-30
_journal_name_full     'Acta Crystallographica, Section E'
_journal_year     2013
_journal_volume     69
_journal_issue      9
_journal_page_first     m483
_journal_page_last     m484
_journal_paper_category     QM
_journal_paper_doi     10.1107/S1600536813021314
_journal_coeditor_code     JJ2172
_publ_contact_author_name     'Curtis M. Zaleski*'
_publ_contact_author_address
;
Department of Chemistry
Shippensburg University
1871 Old Main Dr.
Shippensburg, PA 17257, USA
;
_publ_contact_author_email     'cmzaleski@ship.edu'
_publ_contact_author_fax     '(717) 477-4048'
_publ_contact_author_phone     '(717) 477-1522'
_publ_section_title
;\
Bis(dimethylformamide)pentakis(\m-<i>N</i>,2-dioxidobenzene-1-carboximidato)\
tetrakis(1-methylimidazole)di-\m-propionato-pentamanganese(III)manganese(II)\
--dimethylformamide--methanol (1/0.24/1.36)
;
loop_
    _publ_author_name
    _publ_author_footnote
    _publ_author_address
    'Lutter, Jacob C.' .
;
Department of Chemistry
Shippensburg University
1871 Old Main Dr.
Shippensburg, PA 17257, USA
;
    'Kampf, Jeff W.' .
;
Department of Chemistry
University of Michigan
930 N. University Ave
Ann Arbor, MI 48109, USA
;
    'Zeller, Matthias' .
;
Department of Chemistry
Youngstown State University
1 University Plaza
Youngstown, OH 44555, USA
;
    'Zaleski, Curtis M.' .
;
Department of Chemistry
Shippensburg University
1871 Old Main Dr.
Shippensburg, PA 17257, USA
;
_publ_section_synopsis     .
