# Supplementary material for: Bis(di­methyl­formamide)­penta­kis­(μ-N,2-dioxido­benzene-1-carb­ox­imidato)tetra­kis­(1-methyl­imidazole)di-μ-propionato-penta­manganese(III)manganese(II)–di­methyl­formamide–methanol (1/0.24/1.36)
Source: Acta Crystallogr Sect E Struct Rep Online. 2013 Aug 10;69(Pt 9):m483–4. doi: 10.1107/S1600536813021314 (PMC3884426; doi:10.1107/S1600536813021314)
Supplement: Supplementary file 2 [file e-69-0m483-Isup2.hkl]

#
# h,k,l, Fc-squared, Fo-squared, sigma(Fo-squared), status flag
#
data_I
_shelx_title ' JL1-41 in P-1'
_shelx_refln_list_code          4
_shelx_F_calc_maximum      350.66
_exptl_crystal_F_000      1807.58
_reflns_d_resolution_high  0.8300

loop_
 _space_group_symop_operation_xyz
 'x, y, z'
 '-x, -y, -z'

_cell_length_a    12.6138
_cell_length_b    14.8745
_cell_length_c    20.7862
_cell_angle_alpha  97.909
_cell_angle_beta  105.209
_cell_angle_gamma  99.034

_shelx_F_squared_multiplier     1.000

loop_
 _refln_index_h
 _refln_index_k
 _refln_index_l
 _refln_F_squared_calc
 _refln_F_squared_meas
 _refln_F_squared_sigma
 _refln_observed_status
   1   0   0      89359.68     192554.19     19652.91 o
   2   0   0         94.11        119.35         8.33 o
   3   0   0       1659.64       1597.47        41.44 o
   4   0   0         54.72         67.73        11.60 o
   5   0   0        127.48        162.02        19.80 o
   6   0   0       7110.80       7310.87       285.06 o
   7   0   0        101.31         77.21        27.06 o
   8   0   0       2174.29       2172.04        54.31 o
   9   0   0         25.56         17.65        13.86 o
  10   0   0        285.10        270.42        28.50 o
  11   0   0        392.95        466.06        50.96 o
  12   0   0        899.65        926.16        63.10 o
  13   0   0        114.93        120.05        33.39 o
  14   0   0        797.42        738.65        81.70 o
 -14   1   0        305.15        204.90        50.03 o
 -13   1   0        238.95        188.17        32.21 o
 -12   1   0         29.64         20.53        29.23 o
 -11   1   0        278.68        356.59        38.36 o
 -10   1   0        164.62        167.62        23.47 o
  -9   1   0         70.80        102.02        15.93 o
  -8   1   0       1574.26       1451.53        37.69 o
  -7   1   0        977.31        938.60        64.61 o
  -6   1   0         57.42         39.47        23.32 o
  -5   1   0        598.22        721.79        34.72 o
  -4   1   0        464.30        422.63        24.62 o
  -3   1   0       1544.99       1897.56        61.05 o
  -2   1   0        329.24        319.13        13.28 o
  -1   1   0       3100.59       2311.32        68.65 o
   1   1   0      18901.97      22381.80       773.11 o
   2   1   0      15392.89      15216.24       405.63 o
   3   1   0       1960.78       2066.59        45.18 o
   4   1   0       1599.80       1467.71        57.25 o
   5   1   0        500.13        446.25        26.20 o
   6   1   0       4111.50       3707.75       135.85 o
   7   1   0      18852.27      18361.65       713.41 o
   8   1   0         78.03        112.32        15.13 o
   9   1   0         82.84        106.61        17.96 o
  10   1   0         37.87         18.54        25.29 o
  11   1   0        475.22        471.56        49.15 o
  12   1   0         32.21         19.14        31.20 o
  13   1   0        520.18        389.02        43.71 o
  14   1   0         32.52          9.84        17.07 o
 -14   2   0         24.09         11.22        31.42 o
 -13   2   0        297.87        304.66        43.40 o
 -12   2   0         78.32        137.34        37.23 o
 -11   2   0       1925.65       2055.88       117.70 o
 -10   2   0       8053.66       7797.45       270.22 o
  -9   2   0        184.74        195.66        18.82 o
  -8   2   0       1782.22       1745.24        48.70 o
  -7   2   0       1744.88       1986.02        95.05 o
  -6   2   0        448.93        406.25        35.42 o
  -5   2   0        579.19        615.25        33.85 o
  -4   2   0        350.52        279.20        22.86 o
  -3   2   0       1140.39       1189.59        38.07 o
  -2   2   0      12090.62      12101.77       282.10 o
  -1   2   0         91.34        151.09         7.88 o
   0   2   0       9574.26      10297.43       233.85 o
   1   2   0      18804.58      19650.84       658.06 o
   2   2   0       1065.05       1026.52        29.94 o
   3   2   0        155.60        213.37        15.27 o
   4   2   0        216.53        227.42        19.36 o
   5   2   0       1851.53       2055.19        84.29 o
   6   2   0       5833.58       5940.18       279.39 o
   7   2   0         26.25         25.95        13.52 o
   8   2   0        951.49        980.08        38.82 o
   9   2   0       1992.85       2328.25        85.30 o
  10   2   0       1619.76       2045.23        80.41 o
  11   2   0        859.97        957.38        58.34 o
  12   2   0        570.22        663.54        81.22 o
  13   2   0         59.23         46.71        23.24 o
 -14   3   0         10.93        -19.14        24.07 o
 -13   3   0         52.11         60.39        35.02 o
 -12   3   0        788.93        846.35        83.80 o
 -11   3   0         47.29         65.38        28.04 o
 -10   3   0        398.73        444.85        34.51 o
  -9   3   0       1161.30       1141.56        55.86 o
  -8   3   0       1740.19       1591.98        44.99 o
  -7   3   0        233.73        348.59        44.22 o
  -6   3   0       1824.98       1643.12        73.56 o
  -5   3   0        149.90        167.04        25.41 o
  -4   3   0        524.12        531.80        29.18 o
  -3   3   0      31867.52      34187.83      1758.57 o
  -2   3   0       6267.36       5512.15       111.86 o
  -1   3   0       9600.03       8601.44       227.65 o
   0   3   0       3733.37       2797.04        77.47 o
   1   3   0       8176.70       7248.92       181.23 o
   2   3   0       1082.62        961.33        30.52 o
   3   3   0       4271.69       3943.59        98.57 o
   4   3   0        419.97        516.34        22.03 o
   5   3   0        206.30        197.10        20.72 o
   6   3   0       1283.79       1226.68        90.76 o
   7   3   0        126.19        122.79        13.33 o
   8   3   0       7236.44       7399.66       220.59 o
   9   3   0       1575.88       1567.97        85.12 o
  10   3   0         94.13        103.31        25.93 o
  11   3   0       1007.70       1129.31        62.92 o
  12   3   0         90.78         58.03        31.59 o
  13   3   0          5.23         -0.78        31.42 o
 -14   4   0        583.34        604.46        94.74 o
 -13   4   0        778.48        789.29        61.52 o
 -12   4   0       1101.55       1234.87        84.27 o
 -11   4   0       2026.28       2259.67       120.22 o
 -10   4   0       8766.67       9586.37       346.17 o
  -9   4   0          9.31         11.06        17.23 o
  -8   4   0         83.78         92.40        17.11 o
  -7   4   0        571.74        612.55        32.03 o
  -6   4   0        254.25        195.99        32.46 o
  -5   4   0       6249.75       5036.22       151.30 o
  -4   4   0      10904.06       9871.21       318.13 o
  -3   4   0       1133.54       1019.08        30.68 o
  -2   4   0       3388.26       2950.59        81.24 o
  -1   4   0      25584.32      27356.52      1322.95 o
   0   4   0       1032.06        622.70        32.30 o
   1   4   0        155.99        174.38        14.00 o
   2   4   0        272.51        134.86        17.41 o
   3   4   0         75.25         45.55        19.06 o
   4   4   0        195.07        263.09        21.54 o
   5   4   0        687.57        531.93        42.98 o
   6   4   0         77.72         78.33        15.43 o
   7   4   0       1043.40       1147.18        37.61 o
   8   4   0        190.78        210.24        26.06 o
   9   4   0        772.14        791.10        57.57 o
  10   4   0       3231.12       3648.51       225.54 o
  11   4   0       1164.70       1493.29        82.14 o
  12   4   0       1233.86       1193.94       194.87 o
  13   4   0          7.77         -9.04        25.84 o
 -14   5   0        186.98        221.76        36.55 o
 -13   5   0          9.36         13.49        33.04 o
 -12   5   0       2138.75       2422.88       110.55 o
 -11   5   0       3576.38       3642.77       127.85 o
 -10   5   0       4031.54       4081.43       129.16 o
  -9   5   0       2842.61       2902.95        77.35 o
  -8   5   0        480.52        479.59        22.80 o
  -7   5   0         16.29         19.18        13.10 o
  -6   5   0        635.72        603.57        42.26 o
  -5   5   0        606.94        622.26        32.19 o
  -4   5   0      15899.96      15464.25       608.76 o
  -3   5   0      12101.13      10743.29       399.86 o
  -2   5   0       5315.38       5471.45       176.50 o
  -1   5   0      16316.76      15048.91       591.31 o
   0   5   0       1324.75       1279.14        61.32 o
   1   5   0       1356.41       1237.02        44.37 o
   2   5   0        602.17        601.38        44.06 o
   3   5   0        212.34        189.53        27.35 o
   4   5   0        825.87        713.52        43.08 o
   5   5   0       5206.40       5255.37       166.28 o
   6   5   0       1034.07       1012.89        34.98 o
   7   5   0         72.63        109.90        23.17 o
   8   5   0         75.72         90.92        24.39 o
   9   5   0       2031.62       2360.74       139.35 o
  10   5   0        213.37        266.74        50.15 o
  11   5   0        206.75        295.77        49.94 o
  12   5   0         49.34         41.87        35.68 o
 -14   6   0        330.27        213.86        45.23 o
 -13   6   0          8.59         16.89        25.06 o
 -12   6   0         20.98         31.47        28.22 o
 -11   6   0       5105.65       5764.63       199.79 o
 -10   6   0       1142.02       1160.98        64.85 o
  -9   6   0       2797.40       2871.90        86.62 o
  -8   6   0       8623.86       8413.38       230.79 o
  -7   6   0       3557.26       3573.37        77.22 o
  -6   6   0         47.31         40.91        28.88 o
  -5   6   0       2116.73       2011.95       146.87 o
  -4   6   0        112.73         94.63        27.53 o
  -3   6   0       9034.55       9255.20       391.51 o
  -2   6   0       4889.38       4669.79       162.34 o
  -1   6   0      18579.48      17932.86       816.28 o
   0   6   0       2214.85       2186.47       104.65 o
   1   6   0        392.46        377.66        35.37 o
   2   6   0        151.28         92.11        24.60 o
   3   6   0        825.38       1012.94        77.86 o
   4   6   0        202.56        160.02        41.71 o
   5   6   0         81.98        103.38        15.51 o
   6   6   0       8401.68       8574.46       295.07 o
   7   6   0        750.59        978.99        59.72 o
   8   6   0        351.85        485.47        44.76 o
   9   6   0        447.93        422.00        46.20 o
  10   6   0        656.37        845.70        88.81 o
  11   6   0        130.99        131.65        33.80 o
  12   6   0          2.28        -18.51        26.60 o
 -14   7   0        819.49        690.94       677.56 o
 -13   7   0        130.83        130.47        32.19 o
 -12   7   0        399.31        294.97        42.19 o
 -11   7   0         79.61         85.08        29.13 o
 -10   7   0        973.78       1084.49        46.54 o
  -9   7   0       4113.88       4426.05       134.01 o
  -8   7   0       2359.26       2509.98        70.86 o
  -7   7   0        959.61        954.29        29.63 o
  -6   7   0        612.33        680.05        24.55 o
  -5   7   0       5387.50       5134.80       220.94 o
  -4   7   0      19529.51      19353.78      1102.70 o
  -3   7   0       1056.93        906.29        45.10 o
  -2   7   0      64834.00      78621.02      8553.96 o
  -1   7   0      25322.92      24464.56      1553.34 o
   0   7   0       4510.96       4673.06       189.19 o
   1   7   0          3.75         44.68        33.35 o
   2   7   0       2572.29       2768.42       143.56 o
   3   7   0         27.82         13.87        35.32 o
   4   7   0        326.37        297.17        20.39 o
   5   7   0        139.51        150.59        17.96 o
   6   7   0        323.83        290.36        27.08 o
   7   7   0        243.70        272.43        42.54 o
   8   7   0       1644.98       1991.93       102.21 o
   9   7   0        161.77        158.32        40.39 o
  10   7   0       1239.19       1475.00        96.41 o
  11   7   0       1208.49       1410.61        77.30 o
  12   7   0         41.49         44.28        22.52 o
 -14   8   0         54.72         43.86        21.16 o
 -13   8   0         97.30        111.61        25.10 o
 -12   8   0       1092.29       1065.11        93.02 o
 -11   8   0       1383.84       1522.97        84.28 o
 -10   8   0       2586.92       2779.59       109.85 o
  -9   8   0       4855.69       4935.37       179.36 o
  -8   8   0         44.67         46.32        20.07 o
  -7   8   0        142.68        125.96        18.63 o
  -6   8   0         76.07         64.45        19.58 o
  -5   8   0        316.26        316.18        22.36 o
  -4   8   0       4773.61       4459.63       193.41 o
  -3   8   0       3283.02       3258.74       136.17 o
  -2   8   0       6345.95       5703.44       227.57 o
  -1   8   0        174.75        231.52        40.89 o
   0   8   0        136.05        125.92        35.47 o
   1   8   0       1037.01       1247.18        78.35 o
   2   8   0        601.60        484.21        29.01 o
   3   8   0       1631.95       1458.33        46.75 o
   4   8   0       3357.94       3224.02        91.78 o
   5   8   0       6492.29       6683.11       204.20 o
   6   8   0         41.24         35.49        25.12 o
   7   8   0        170.41        194.07        33.87 o
   8   8   0        145.78        177.19        31.51 o
   9   8   0        364.58        488.20        55.04 o
  10   8   0        634.01        755.38        62.44 o
  11   8   0        144.32         98.31        24.18 o
 -13   9   0        164.59        104.45        24.79 o
 -12   9   0       2602.18       2845.48       122.91 o
 -11   9   0        423.10        475.85        43.15 o
 -10   9   0       1036.53       1062.65        67.05 o
  -9   9   0        125.96        119.87        30.34 o
  -8   9   0        267.81        238.56        29.39 o
  -7   9   0        321.84        409.06        36.81 o
  -6   9   0       1476.57       1390.79        62.13 o
  -5   9   0       2135.52       2197.19        70.47 o
  -4   9   0       1263.52       1203.64        62.01 o
  -3   9   0       2147.03       1986.80        72.34 o
  -2   9   0        908.25        927.81        39.34 o
  -1   9   0       4123.31       3812.26        98.43 o
   0   9   0       6444.09       5381.74       141.52 o
   1   9   0       2263.90       2053.13        75.65 o
   2   9   0         63.01         42.13        15.03 o
   3   9   0         97.32         96.26        16.99 o
   4   9   0       2024.95       2167.06        70.55 o
   5   9   0        155.73        151.60        21.22 o
   6   9   0        427.94        395.24        39.33 o
   7   9   0       1742.16       2058.71       142.33 o
   8   9   0       1733.60       1920.67       100.55 o
   9   9   0        841.84        929.66       104.26 o
  10   9   0         68.16        106.06        26.49 o
 -13  10   0        512.08        358.05        28.63 o
 -12  10   0       1160.06        966.14        75.17 o
 -11  10   0        573.74        522.34        52.10 o
 -10  10   0         58.73         77.62        27.72 o
  -9  10   0        725.59        648.41        68.89 o
  -8  10   0       4202.84       4565.53       205.78 o
  -7  10   0        132.33        170.04        32.65 o
  -6  10   0        119.99        118.25        27.88 o
  -5  10   0       1858.76       1919.13        73.86 o
  -4  10   0       1037.45       1089.72        45.09 o
  -3  10   0         28.59         44.12        14.69 o
  -2  10   0        441.10        451.22        24.37 o
  -1  10   0         15.58         34.79        11.99 o
   0  10   0        437.47        440.39        23.56 o
   1  10   0        336.57        325.36        20.30 o
   2  10   0        440.68        458.29        26.03 o
   3  10   0         64.02         62.19        18.84 o
   4  10   0        753.81        892.11        44.02 o
   5  10   0        876.23        877.79        50.66 o
   6  10   0        738.42        779.53        52.56 o
   7  10   0       3371.79       3894.96       185.70 o
   8  10   0        507.38        528.24        48.41 o
   9  10   0         71.98         55.50        23.57 o
  10  10   0         54.59         43.71        21.41 o
 -13  11   0        170.89        109.12        26.75 o
 -12  11   0        882.63        775.93        53.28 o
 -11  11   0        211.19        210.28        37.04 o
 -10  11   0       1730.63       2033.58       119.49 o
  -9  11   0       3045.03       3308.06       165.47 o
  -8  11   0       2092.05       2078.26       146.05 o
  -7  11   0        115.55        148.29        37.14 o
  -6  11   0        382.18        388.06        40.47 o
  -5  11   0        514.42        474.83        38.17 o
  -4  11   0       3719.93       3605.93       126.20 o
  -3  11   0         10.06         18.37        17.31 o
  -2  11   0       1379.91       1260.63        47.55 o
  -1  11   0        111.35         99.75        17.10 o
   0  11   0        876.07        775.40        36.74 o
   1  11   0        853.76        956.72        37.98 o
   2  11   0          2.82         12.41        19.50 o
   3  11   0        391.42        419.98        30.65 o
   4  11   0        237.22        280.20        27.75 o
   5  11   0       3406.66       3713.31       158.10 o
   6  11   0       2085.44       2214.46       101.62 o
   7  11   0        329.48        321.91        34.06 o
   8  11   0         77.88         52.19        24.78 o
   9  11   0        249.20        272.69        26.85 o
 -12  12   0         50.20         39.31        23.43 o
 -11  12   0          3.44          3.79        24.33 o
 -10  12   0        267.69        392.96        49.42 o
  -9  12   0         16.81         11.26        32.91 o
  -8  12   0       2293.41       2714.91       134.96 o
  -7  12   0        464.16        549.37        51.82 o
  -6  12   0        599.09        665.31        58.81 o
  -5  12   0        415.32        405.81        35.39 o
  -4  12   0        151.79        218.05        33.43 o
  -3  12   0          7.46         15.63        20.53 o
  -2  12   0       1517.60       1666.53        74.65 o
  -1  12   0         20.08         41.19        22.03 o
   0  12   0         62.36         63.05        20.67 o
   1  12   0        265.68        220.59        22.48 o
   2  12   0         17.94         27.21        22.36 o
   3  12   0       1155.08       1194.96        61.46 o
   4  12   0       1523.53       1737.95        74.68 o
   5  12   0       1701.05       1882.31       159.63 o
   6  12   0         57.10         64.99        23.92 o
   7  12   0        253.68        242.12        34.08 o
   8  12   0        102.92         86.53        23.12 o
 -11  13   0         91.39         92.36        23.92 o
 -10  13   0        798.42        792.89        52.66 o
  -9  13   0          8.15         22.00        27.54 o
  -8  13   0        537.77        645.46        57.86 o
  -7  13   0        152.83        187.91        37.10 o
  -6  13   0        105.84        103.06        31.89 o
  -5  13   0       1145.92       1350.85        59.14 o
  -4  13   0        535.56        505.70        42.42 o
  -3  13   0        567.18        754.01        41.19 o
  -2  13   0        309.49        229.15        30.20 o
  -1  13   0        192.76        216.71        35.91 o
   0  13   0       1011.74       1166.97        76.34 o
   1  13   0        525.06        728.00        40.80 o
   2  13   0        118.16         95.15        25.06 o
   3  13   0        115.56        159.10        23.19 o
   4  13   0        405.08        448.19        35.12 o
   5  13   0        480.91        490.63        42.31 o
   6  13   0        111.59        144.43        23.48 o
   7  13   0        506.51        427.84        52.69 o
 -11  14   0         29.50         46.39        20.23 o
 -10  14   0         18.40         12.24        21.42 o
  -9  14   0         42.65         21.13        25.97 o
  -8  14   0        804.95        923.66        91.90 o
  -7  14   0        231.88        246.01        37.76 o
  -6  14   0       1752.51       2059.80       129.26 o
  -5  14   0        151.35        202.78        28.78 o
  -4  14   0       1093.79       1250.50        67.41 o
  -3  14   0       2464.78       2985.90       141.46 o
  -2  14   0        227.77        347.70        39.52 o
  -1  14   0        122.64        156.85        35.76 o
   0  14   0        697.49        769.61        59.16 o
   1  14   0        180.66        201.39        30.37 o
   2  14   0        385.49        346.71        31.13 o
   3  14   0        421.48        363.98        25.24 o
   4  14   0        698.66        472.25        41.94 o
   5  14   0         18.57          3.07        21.11 o
   6  14   0         45.24          6.51        17.08 o
 -10  15   0        439.62        389.56        42.96 o
  -9  15   0        461.57        398.63        49.32 o
  -8  15   0        467.29        416.26        33.90 o
  -7  15   0          8.27         14.51        28.01 o
  -6  15   0         31.33         60.14        30.66 o
  -5  15   0        138.21        107.94        32.24 o
  -4  15   0        139.23        147.92        31.36 o
  -3  15   0          2.29         17.50        36.59 o
  -2  15   0        169.50        155.84        35.76 o
  -1  15   0         48.58         77.64        29.40 o
   0  15   0       2127.46       2401.73       142.36 o
   1  15   0       4686.20       5072.59       273.40 o
   2  15   0        314.58        313.18        49.11 o
   3  15   0        238.06        194.48        51.75 o
   4  15   0         99.89         49.96        33.25 o
   5  15   0        115.52        112.06        22.96 o
  -8  16   0         13.84         26.39        20.63 o
  -7  16   0       1582.48       1808.89       114.62 o
  -6  16   0          1.96         -1.73        24.40 o
  -5  16   0         40.28         48.43        24.73 o
  -4  16   0         18.68          5.22        23.15 o
  -3  16   0         67.39         61.44        29.53 o
  -2  16   0        738.94        781.36        70.01 o
  -1  16   0        602.07        727.45        74.85 o
   0  16   0        305.64        288.20        31.54 o
   1  16   0         29.11         26.27        30.75 o
   2  16   0        258.92        239.21        45.38 o
   3  16   0        260.65        235.86        41.72 o
  -6  17   0         11.34          7.89        19.00 o
  -5  17   0        236.31        155.25        38.97 o
  -4  17   0         13.04         -3.06        21.98 o
  -3  17   0         28.51         19.86        24.39 o
  -2  17   0        141.18        120.48        27.69 o
  -1  17   0        287.32        199.59        29.84 o
   0  17   0         10.63         24.57        26.32 o
   1  17   0         44.66         28.80        32.41 o
  -1 -17   1         23.24        -21.38        23.02 o
   0 -17   1        474.27        294.94        32.52 o
   1 -17   1         18.35          8.16        18.72 o
   2 -17   1         44.75         28.66        19.98 o
   3 -17   1        103.52         82.69        24.24 o
   4 -17   1        243.96        219.87        29.94 o
   5 -17   1         49.28         15.94        21.34 o
   6 -17   1        167.03         77.36        18.86 o
   7 -17   1         11.74         -9.23        22.41 o
  -3 -16   1         20.65         12.04        34.33 o
  -2 -16   1          0.65         14.65        21.51 o
  -1 -16   1        568.04        488.17        37.45 o
   0 -16   1        355.65        309.06        34.49 o
   1 -16   1        344.89        360.72        35.39 o
   2 -16   1        576.43        554.07        50.36 o
   3 -16   1        168.28        180.39        33.13 o
   4 -16   1        701.89        719.97        74.36 o
   5 -16   1        862.27        792.16        93.13 o
   6 -16   1         81.20         60.73        29.69 o
   7 -16   1         23.07         22.44        23.58 o
   8 -16   1        386.52        261.54        34.23 o
  -5 -15   1        217.39        185.10        44.78 o
  -4 -15   1       1115.07       1323.72       107.04 o
  -3 -15   1        319.84        262.22        26.57 o
  -2 -15   1        895.46        753.39        59.47 o
  -1 -15   1         37.16         33.24        24.20 o
   0 -15   1        994.86        906.32        90.62 o
   1 -15   1         93.03         89.01        32.79 o
   2 -15   1        194.80        176.25        42.13 o
   3 -15   1          8.37          2.81        24.87 o
   4 -15   1       1884.05       1912.84       136.04 o
   5 -15   1         77.17         71.31        37.99 o
   6 -15   1         40.93         17.11        32.99 o
   7 -15   1       2549.04       2773.38       115.40 o
   8 -15   1       1949.04       2282.25       105.73 o
   9 -15   1        297.17        255.24        35.55 o
  10 -15   1        406.89        253.11        46.17 o
  -6 -14   1        144.94         83.22        12.51 o
  -5 -14   1          9.32          6.83        17.96 o
  -4 -14   1         84.65         56.58        21.60 o
  -3 -14   1          7.26         26.28        20.18 o
  -2 -14   1        353.40        465.67        39.76 o
  -1 -14   1        600.10        704.26        53.58 o
   0 -14   1       2140.65       2405.93       130.60 o
   1 -14   1        182.33        156.27        31.48 o
   2 -14   1          5.61         -1.17        33.45 o
   3 -14   1         18.11         12.25        30.45 o
   4 -14   1         49.61         41.34        25.43 o
   5 -14   1        693.00        865.47        57.16 o
   6 -14   1         67.43         79.30        35.83 o
   7 -14   1        114.95        145.05        32.97 o
   8 -14   1        908.85       1150.14        68.53 o
   9 -14   1       1840.62       2077.72       107.31 o
  10 -14   1        111.17         98.50        23.49 o
  11 -14   1        598.87        407.04        56.41 o
  -7 -13   1         11.66        -14.95        21.33 o
  -6 -13   1        481.87        405.88        46.56 o
  -5 -13   1        198.57        186.73        24.77 o
  -4 -13   1         45.91         28.17        21.30 o
  -3 -13   1        965.11        966.51        43.98 o
  -2 -13   1         47.11         50.98        23.28 o
  -1 -13   1        324.32        390.23        36.18 o
   0 -13   1          2.86          2.49        23.01 o
   1 -13   1         24.72          3.23        22.78 o
   2 -13   1         12.79         22.23        18.86 o
   3 -13   1       1647.37       1644.40        71.20 o
   4 -13   1       1878.62       2353.79        91.28 o
   5 -13   1        664.12        647.33        54.33 o
   6 -13   1       1022.49       1393.09       102.77 o
   7 -13   1        144.71        153.18        38.08 o
   8 -13   1       1087.09       1269.94        96.01 o
   9 -13   1        194.21        187.58        31.04 o
  10 -13   1       1003.88       1015.77        63.10 o
  11 -13   1        145.45        102.55        24.95 o
  -8 -12   1        176.51        205.10        29.21 o
  -7 -12   1        342.78        298.46        27.60 o
  -6 -12   1        102.24         98.19        24.61 o
  -5 -12   1         21.61         29.26        22.34 o
  -4 -12   1       3584.91       3686.01       142.35 o
  -3 -12   1        325.98        353.85        33.26 o
  -2 -12   1       3308.64       3584.02       125.46 o
  -1 -12   1         41.18         61.48        20.82 o
   0 -12   1        581.44        666.09        41.38 o
   1 -12   1         90.98         97.68        21.01 o
   2 -12   1        362.22        325.91        24.67 o
   3 -12   1        129.09        104.04        17.40 o
   4 -12   1       4968.31       5270.48       187.30 o
   5 -12   1       3165.73       3239.29       176.64 o
   6 -12   1         54.16         47.06        34.43 o
   7 -12   1       1774.23       2032.77       112.90 o
   8 -12   1       2609.51       3030.74       163.68 o
   9 -12   1        543.84        610.36        59.17 o
  10 -12   1        809.82        876.83        65.65 o
  11 -12   1       1412.86       1384.55        84.09 o
  12 -12   1         54.48         35.83        18.41 o
  -9 -11   1        104.66         83.90        23.10 o
  -8 -11   1        283.02        231.72        35.22 o
  -7 -11   1        893.44        964.58        57.93 o
  -6 -11   1        637.80        735.85        51.65 o
  -5 -11   1        530.57        563.81        40.80 o
  -4 -11   1       1487.13       1621.13        86.28 o
  -3 -11   1        534.03        549.47        32.64 o
  -2 -11   1       2705.01       2872.58        99.80 o
  -1 -11   1        349.73        392.80        24.79 o
   0 -11   1         38.42         32.01        19.81 o
   1 -11   1        598.26        595.08        26.24 o
   2 -11   1        775.45        703.84        29.71 o
   3 -11   1       4504.78       4262.84       110.76 o
   4 -11   1         78.31         81.37        24.00 o
   5 -11   1        795.77        854.84        49.26 o
   6 -11   1         32.69         23.49        29.08 o
   7 -11   1        104.63        132.39        37.95 o
   8 -11   1       1174.46       1388.74        75.20 o
   9 -11   1        236.07        294.88        48.67 o
  10 -11   1        406.32        475.45        53.38 o
  11 -11   1        598.38        530.71        45.09 o
  12 -11   1          3.80         21.85        20.85 o
 -10 -10   1        183.73        162.96        23.50 o
  -9 -10   1        149.46        149.94        31.64 o
  -8 -10   1        137.90        173.60        32.36 o
  -7 -10   1        240.86        289.12        39.29 o
  -6 -10   1        839.57        868.52        46.39 o
  -5 -10   1       4907.99       5303.15       200.20 o
  -4 -10   1       2280.84       2510.00        87.31 o
  -3 -10   1       3892.44       3860.61       107.02 o
  -2 -10   1       1522.48       1531.40        45.82 o
  -1 -10   1        370.97        366.17        22.62 o
   0 -10   1       1787.38       1744.84        51.64 o
   1 -10   1       2034.52       1840.10        43.36 o
   2 -10   1         23.08         53.34        13.29 o
   3 -10   1       6337.55       6059.35       154.93 o
   4 -10   1       5128.82       4932.31       149.01 o
   5 -10   1         63.28         56.46        25.57 o
   6 -10   1        367.83        418.54        35.09 o
   7 -10   1        845.94        926.16        58.87 o
   8 -10   1        428.52        456.65        40.86 o
   9 -10   1       1772.09       1798.57       178.28 o
  10 -10   1       1097.71       1098.73        64.59 o
  11 -10   1        442.18        444.24        38.67 o
  12 -10   1        366.01        346.55        47.82 o
  13 -10   1          9.38          9.85        35.91 o
 -11  -9   1        717.77        588.35        58.86 o
 -10  -9   1        753.52        889.27        57.86 o
  -9  -9   1        465.97        510.01        46.08 o
  -8  -9   1        387.93        370.02        40.40 o
  -7  -9   1         18.76         -7.14        29.62 o
  -6  -9   1        186.13        150.69        24.73 o
  -5  -9   1        343.56        389.60        27.24 o
  -4  -9   1       1200.47       1311.90        41.19 o
  -3  -9   1         38.91         44.54        16.43 o
  -2  -9   1        717.04        745.42        25.07 o
  -1  -9   1       4908.87       4286.91       123.54 o
   0  -9   1       5883.08       5366.89       138.67 o
   1  -9   1       2605.67       2396.00        88.86 o
   2  -9   1       2849.88       2545.45        78.81 o
   3  -9   1       1173.16       1141.76        35.55 o
   4  -9   1       9314.53       9524.42       302.02 o
   5  -9   1       3545.14       3781.64       114.44 o
   6  -9   1         57.96         14.04        23.01 o
   7  -9   1         17.37         19.09        22.59 o
   8  -9   1        192.94        190.25        30.96 o
   9  -9   1        102.69        144.60        28.45 o
  10  -9   1       2822.38       3025.62       132.88 o
  11  -9   1       2261.68       2312.52       202.37 o
  12  -9   1        581.00        498.16        69.33 o
  13  -9   1        125.87         80.28        27.90 o
 -11  -8   1        289.25        179.70        40.85 o
 -10  -8   1         10.64         31.36        23.76 o
  -9  -8   1       1178.97       1340.56        86.66 o
  -8  -8   1       2161.30       2468.72       122.04 o
  -7  -8   1        206.20        256.92        36.26 o
  -6  -8   1       2691.57       2569.56        81.91 o
  -5  -8   1        476.24        542.74        30.31 o
  -4  -8   1       1413.67       1504.66        48.93 o
  -3  -8   1        184.32        196.91        15.91 o
  -2  -8   1         25.56         43.07        20.91 o
  -1  -8   1         10.22          9.52        31.10 o
   0  -8   1        370.72        566.55        52.52 o
   1  -8   1       2096.13       2021.88       115.52 o
   2  -8   1        290.40        234.53        27.28 o
   3  -8   1      15110.36      14663.94       795.52 o
   4  -8   1       2356.54       2236.26        90.10 o
   5  -8   1          3.49         12.41        16.70 o
   6  -8   1       7982.95       8449.47       286.63 o
   7  -8   1       4456.14       4329.77       131.79 o
   8  -8   1       3939.79       4141.32       146.23 o
   9  -8   1        195.86        256.82        30.45 o
  10  -8   1        805.21        965.14        74.53 o
  11  -8   1        173.55        165.27        28.67 o
  12  -8   1        537.50        532.17        81.68 o
  13  -8   1         24.28         18.18        27.89 o
 -12  -7   1         45.29         16.16        18.83 o
 -11  -7   1         86.48         63.33        28.00 o
 -10  -7   1         20.92         42.96        31.77 o
  -9  -7   1         34.21         32.82        34.81 o
  -8  -7   1         96.73        147.87        30.23 o
  -7  -7   1        110.34         98.17        24.02 o
  -6  -7   1       1371.71       1363.38        57.30 o
  -5  -7   1        480.77        507.40        25.78 o
  -4  -7   1       1720.26       1626.56        40.79 o
  -3  -7   1        403.72        444.41        71.34 o
  -2  -7   1       1812.57       1533.64        85.90 o
  -1  -7   1        725.65        651.79        47.33 o
   0  -7   1       2787.15       3148.85       150.80 o
   1  -7   1         46.57         39.44        18.05 o
   2  -7   1        277.21        154.24        29.19 o
   3  -7   1      18594.87      19739.64      1028.53 o
   4  -7   1       1152.40       1163.46        65.93 o
   5  -7   1       5242.40       4582.72       203.11 o
   6  -7   1       4451.63       4413.58       100.10 o
   7  -7   1        618.76        757.25        26.97 o
   8  -7   1         74.45         79.97        19.06 o
   9  -7   1       1223.53       1316.66        48.94 o
  10  -7   1       7729.45       8430.88       296.06 o
  11  -7   1        239.74        199.71        30.07 o
  12  -7   1         51.89         45.80        28.00 o
  13  -7   1        314.78        322.72        43.65 o
  14  -7   1         20.12         58.74        72.66 o
 -12  -6   1        298.56        217.51        32.98 o
 -11  -6   1         86.90        111.66        30.52 o
 -10  -6   1        211.74        256.42        41.80 o
  -9  -6   1        546.14        618.80        61.40 o
  -8  -6   1         50.40         42.89        29.54 o
  -7  -6   1       3065.86       3124.21        97.69 o
  -6  -6   1         67.26         87.01        19.08 o
  -5  -6   1       6529.78       6293.20       164.39 o
  -4  -6   1       5106.20       4592.25       210.17 o
  -3  -6   1       2233.65       2247.03        96.93 o
  -2  -6   1        187.15        160.19        18.81 o
  -1  -6   1        269.73        230.33        20.20 o
   0  -6   1        140.74        109.87        19.84 o
   1  -6   1         77.02         96.74        23.02 o
   2  -6   1      10297.55      10425.18       406.06 o
   3  -6   1        459.16        706.72        39.89 o
   4  -6   1      13582.38      12076.31       560.16 o
   5  -6   1       5132.34       5022.33       197.64 o
   6  -6   1       1863.45       1744.80        80.80 o
   7  -6   1          1.67          3.88        12.68 o
   8  -6   1        765.12        828.69        42.64 o
   9  -6   1         19.87         21.38        19.62 o
  10  -6   1         26.45         34.49        26.72 o
  11  -6   1         99.61        111.06        27.62 o
  12  -6   1        531.88        607.96        52.79 o
  13  -6   1         22.95          3.67        36.73 o
  14  -6   1        403.80        297.19        54.76 o
 -13  -5   1        361.86        256.00       102.86 o
 -12  -5   1        879.45       1036.63       101.19 o
 -11  -5   1          9.05         -8.01        31.01 o
 -10  -5   1        218.11        267.55        41.57 o
  -9  -5   1          3.63         17.61        31.62 o
  -8  -5   1       1024.36       1004.21        39.84 o
  -7  -5   1        657.64        612.60        29.89 o
  -6  -5   1      11160.49      11042.71       357.52 o
  -5  -5   1       4860.06       4861.45       215.47 o
  -4  -5   1        649.28        548.38        30.35 o
  -3  -5   1        295.95        277.20        25.94 o
  -2  -5   1        721.37        542.43        32.29 o
  -1  -5   1       2998.78       2667.85        80.25 o
   0  -5   1      22047.48      19405.88       840.04 o
   1  -5   1       5512.36       4931.66       144.17 o
   2  -5   1        634.46        516.05        31.08 o
   3  -5   1         30.46         30.06        19.92 o
   4  -5   1        497.85        370.47        26.85 o
   5  -5   1         58.69         56.65        18.72 o
   6  -5   1        611.44        674.79        46.83 o
   7  -5   1        146.19        149.98        15.37 o
   8  -5   1       2218.47       2156.27        58.65 o
   9  -5   1       3193.55       3340.46        92.55 o
  10  -5   1        888.10       1136.21        72.52 o
  11  -5   1       4310.27       4515.98       243.46 o
  12  -5   1         88.72        114.83        29.39 o
  13  -5   1          0.23         -9.38        29.58 o
  14  -5   1       1228.54        984.97       167.04 o
 -13  -4   1        600.07        396.81       107.76 o
 -12  -4   1        976.29       1129.66       239.31 o
 -11  -4   1        358.29        383.46        57.62 o
 -10  -4   1         14.74         39.72        21.96 o
  -9  -4   1       3580.13       3386.19       141.56 o
  -8  -4   1       5768.90       5481.84       160.04 o
  -7  -4   1        275.27        249.59        16.03 o
  -6  -4   1       1841.09       1707.98        48.61 o
  -5  -4   1        718.64        740.38        43.84 o
  -4  -4   1       7352.98       7130.49       229.12 o
  -3  -4   1       1601.31       1533.93        54.77 o
  -2  -4   1       2560.27       2360.92        70.95 o
  -1  -4   1      12074.20      12157.48       402.68 o
   0  -4   1      22907.26      20673.74       867.52 o
   1  -4   1      50358.96      58026.00      4556.83 o
   2  -4   1       3988.49       3505.89       105.43 o
   3  -4   1      12124.11      10759.01       339.92 o
   4  -4   1      10133.12       9386.82       319.17 o
   5  -4   1        259.64        331.26        29.99 o
   6  -4   1       1220.38        967.40        51.53 o
   7  -4   1       4987.27       4673.06       131.35 o
   8  -4   1        765.49        825.16        29.05 o
   9  -4   1        593.45        585.62        28.01 o
  10  -4   1       2257.28       2214.29        81.92 o
  11  -4   1       2295.48       2478.74       130.98 o
  12  -4   1        707.55        746.45        69.65 o
  13  -4   1        584.36        526.74        46.80 o
  14  -4   1        362.79        311.62        56.25 o
 -13  -3   1        310.75        143.52        60.47 o
 -12  -3   1        423.15        459.85        49.96 o
 -11  -3   1        153.18        160.17        25.72 o
 -10  -3   1          8.76         -1.78        22.22 o
  -9  -3   1       1060.83       1093.37        55.71 o
  -8  -3   1        324.61        321.11        20.03 o
  -7  -3   1        767.12        805.57        25.79 o
  -6  -3   1       1490.15       1564.16        83.61 o
  -5  -3   1       3951.34       4037.28       149.01 o
  -4  -3   1       4879.93       4296.02       127.37 o
  -3  -3   1          7.34         46.08        16.15 o
  -2  -3   1         63.84         66.01        16.83 o
  -1  -3   1       1626.24       1242.93        43.65 o
   0  -3   1      11681.36      11777.47       370.80 o
   1  -3   1       2710.43       2547.88        60.92 o
   2  -3   1       7810.27       6948.37       160.28 o
   3  -3   1       1315.16       1000.15        41.66 o
   4  -3   1        259.42        206.97        24.07 o
   5  -3   1       1474.09       1264.56        53.43 o
   6  -3   1       3700.67       3731.42       145.15 o
   7  -3   1         65.26         71.00        16.27 o
   8  -3   1         37.07         53.56        17.05 o
   9  -3   1        216.00        230.31        22.61 o
  10  -3   1       5488.24       5506.87       315.64 o
  11  -3   1       1088.23       1431.98        84.07 o
  12  -3   1        679.77        791.62        65.28 o
  13  -3   1        407.93        372.30        41.10 o
  14  -3   1        142.95        143.27        29.26 o
 -14  -2   1        305.14        267.53        48.34 o
 -13  -2   1        248.04        163.85        31.62 o
 -12  -2   1       1156.06       1404.04       101.01 o
 -11  -2   1         30.50         40.82        28.01 o
 -10  -2   1         44.21         55.58        28.53 o
  -9  -2   1        869.53        752.80        41.47 o
  -8  -2   1         10.24         24.21        12.72 o
  -7  -2   1       5924.27       5952.84       151.23 o
  -6  -2   1       1667.51       1588.21        90.89 o
  -5  -2   1       3876.13       3277.22       112.59 o
  -4  -2   1       2963.96       2565.48        72.88 o
  -3  -2   1         41.98         45.97        14.08 o
  -2  -2   1       3922.64       3583.50       100.62 o
  -1  -2   1       6168.06       4925.45       110.96 o
   0  -2   1       1024.23       1094.19        24.36 o
   1  -2   1       4594.46       3885.80        64.02 o
   2  -2   1        239.83        183.63        11.56 o
   3  -2   1        566.57        664.56        27.69 o
   4  -2   1       5049.14       4561.22       137.54 o
   5  -2   1         49.03         68.88        24.46 o
   6  -2   1        262.43        327.44        39.83 o
   7  -2   1        502.95        566.97        40.62 o
   8  -2   1        173.03        179.24        17.23 o
   9  -2   1       3859.73       4020.37       210.88 o
  10  -2   1        624.55        607.03        48.31 o
  11  -2   1        440.81        458.89        76.67 o
  12  -2   1        392.56        429.83        46.19 o
  13  -2   1         55.09         21.09        29.28 o
  14  -2   1         33.10         25.01        28.02 o
 -14  -1   1        123.91        100.39        37.30 o
 -13  -1   1        184.01        190.80        28.83 o
 -12  -1   1        646.73        744.35        55.77 o
 -11  -1   1        620.93        761.47        49.36 o
 -10  -1   1       3801.21       4049.42       123.56 o
  -9  -1   1       2386.17       2485.25        64.20 o
  -8  -1   1         49.59         44.81        12.79 o
  -7  -1   1       1357.26       1261.81        62.86 o
  -6  -1   1      16009.71      17462.13       874.11 o
  -5  -1   1      15225.60      14487.10       567.26 o
  -4  -1   1       5771.95       5407.59       133.10 o
  -3  -1   1       1306.49       1468.17        29.57 o
  -2  -1   1         26.37         36.51         8.32 o
  -1  -1   1       9586.20      11431.34       271.85 o
   0  -1   1      94473.13     184201.70     20560.21 o
   1  -1   1        414.57        406.34        20.60 o
   2  -1   1      13594.61      13577.16       390.84 o
   3  -1   1       4783.82       4552.82       108.78 o
   4  -1   1        294.61        446.16        25.76 o
   5  -1   1       2340.20       2120.06        73.90 o
   6  -1   1       3959.69       3840.65       145.21 o
   7  -1   1          9.14         14.19        20.30 o
   8  -1   1       2197.63       2093.56        71.50 o
   9  -1   1         73.69         83.84        17.09 o
  10  -1   1       1064.67       1128.19        62.53 o
  11  -1   1        453.53        448.12        40.37 o
  12  -1   1         91.52        143.76        51.57 o
  13  -1   1         16.43         -2.21        25.86 o
  14  -1   1        149.52         85.41        22.88 o
 -14   0   1         15.38         23.47        21.44 o
 -13   0   1        461.11        341.14        35.52 o
 -12   0   1         24.04         28.10        29.74 o
 -11   0   1        452.90        519.59        36.93 o
 -10   0   1       1088.57       1130.77        45.01 o
  -9   0   1       2387.40       2319.41        57.39 o
  -8   0   1        941.83       1086.76        26.39 o
  -7   0   1       1611.47       2267.27       129.83 o
  -6   0   1        647.21        485.29        29.15 o
  -5   0   1        369.64        445.42        26.81 o
  -4   0   1      12010.71      10102.19       272.78 o
  -3   0   1       8140.02       7243.26       153.33 o
  -2   0   1       2969.95       3432.72        51.68 o
  -1   0   1       9721.22       9097.69       119.12 o
   0   0   1        291.42        181.46         5.06 o
   1   0   1      34541.26      45291.18      1926.57 o
   2   0   1       3110.20       2976.00        45.41 o
   3   0   1         69.10         87.49        10.39 o
   4   0   1       1209.30       1323.55        44.98 o
   5   0   1       2194.79       2324.86        81.01 o
   6   0   1         62.67         66.22        23.77 o
   7   0   1        588.58        614.22        47.14 o
   8   0   1       8463.94       9445.22       294.71 o
   9   0   1       1063.90       1183.22        48.72 o
  10   0   1       2055.13       2490.63        99.42 o
  11   0   1       1884.20       2344.50       111.34 o
  12   0   1        156.72        140.39        34.87 o
  13   0   1        503.59        545.42        48.41 o
  14   0   1        976.95       1093.00       110.14 o
 -14   1   1       1542.69       1540.80        83.64 o
 -13   1   1         33.62         64.34        29.47 o
 -12   1   1        119.25        124.11        30.36 o
 -11   1   1        519.02        501.14        34.06 o
 -10   1   1       2220.01       2216.70        74.00 o
  -9   1   1       1533.04       1475.84        58.66 o
  -8   1   1       9399.87       8429.90       203.79 o
  -7   1   1       3010.57       2920.04       126.17 o
  -6   1   1       1106.02       1228.22        55.66 o
  -5   1   1        298.98        260.30        28.77 o
  -4   1   1        187.22        224.36        20.25 o
  -3   1   1       1890.49       1771.47        44.23 o
  -2   1   1          7.13         11.89         8.96 o
  -1   1   1       4542.43       4075.70        69.94 o
   0   1   1     122958.95     273849.25     37735.70 o
   1   1   1       6526.97       6348.98       128.99 o
   2   1   1        658.17        576.04        17.53 o
   3   1   1      16678.77      14748.56       474.82 o
   4   1   1       1137.38       1115.44        35.28 o
   5   1   1       8891.79       8257.98       283.53 o
   6   1   1      13263.42      12921.79       568.43 o
   7   1   1       1903.15       2026.07        93.83 o
   8   1   1         51.23         46.86        17.77 o
   9   1   1        921.00        930.42        41.71 o
  10   1   1          9.49         16.21        38.88 o
  11   1   1          0.38        -21.28        28.42 o
  12   1   1        136.74        125.54        29.98 o
  13   1   1        303.71        269.91        48.09 o
 -14   2   1        418.66        470.39        60.37 o
 -13   2   1         74.00         59.52        30.25 o
 -12   2   1          8.63         15.00        22.73 o
 -11   2   1         53.18         54.49        32.12 o
 -10   2   1       2219.94       2385.42        76.56 o
  -9   2   1        936.93        880.74        34.71 o
  -8   2   1         33.68         49.33        11.88 o
  -7   2   1         11.28         18.56        29.34 o
  -6   2   1          2.81         -2.07        25.57 o
  -5   2   1        174.59        164.92        22.48 o
  -4   2   1        311.87        372.02        25.43 o
  -3   2   1       5684.50       5992.89       158.43 o
  -2   2   1      44718.09      57397.88      3523.91 o
  -1   2   1       4404.72       3994.36        59.67 o
   0   2   1       1339.00       1523.61        36.67 o
   1   2   1       3523.53       3263.35        74.21 o
   2   2   1        126.61        102.74         9.66 o
   3   2   1         17.47         -2.75        10.24 o
   4   2   1       1165.27       1081.07        48.80 o
   5   2   1       5778.05       5521.15       232.09 o
   6   2   1       2452.11       2326.68       107.09 o
   7   2   1       2710.50       2416.37        59.73 o
   8   2   1       3327.20       3516.61        99.45 o
   9   2   1        844.83        910.89        56.14 o
  10   2   1        982.55       1137.97        52.36 o
  11   2   1        618.11        645.03        55.91 o
  12   2   1         36.33         46.78        32.73 o
  13   2   1        144.21         66.00        29.74 o
 -14   3   1        189.79        157.36        30.65 o
 -13   3   1        644.30        655.33        57.65 o
 -12   3   1          7.46         20.88        24.42 o
 -11   3   1        941.34        963.49        53.19 o
 -10   3   1       9369.48       9468.96       305.55 o
  -9   3   1        318.31        318.55        19.75 o
  -8   3   1       5074.07       4880.09       126.68 o
  -7   3   1       4312.01       4551.44       214.40 o
  -6   3   1       9080.92       9524.38       383.62 o
  -5   3   1       3642.78       3636.31       127.24 o
  -4   3   1        167.03        156.58        16.48 o
  -3   3   1       3243.35       2944.62        64.56 o
  -2   3   1       8716.05       8370.68       197.49 o
  -1   3   1       5960.99       5990.24       120.96 o
   0   3   1       1265.66        950.71        23.55 o
   1   3   1       4397.12       3873.38       101.00 o
   2   3   1       2167.95       2193.34       108.11 o
   3   3   1       1010.79       1003.54        35.35 o
   4   3   1       5206.36       4561.85       158.09 o
   5   3   1       8530.71       8353.58       366.53 o
   6   3   1       1370.63       1451.18        49.50 o
   7   3   1         19.01         36.66        14.94 o
   8   3   1         34.07         33.51        21.57 o
   9   3   1         68.37         95.21        29.44 o
  10   3   1        606.22        644.85        53.65 o
  11   3   1        286.64        288.56        41.37 o
  12   3   1        664.74        638.38        72.57 o
  13   3   1        261.51        176.53        69.92 o
 -14   4   1        299.53        264.63        39.83 o
 -13   4   1        127.19        131.50        29.40 o
 -12   4   1        506.24        628.40        43.63 o
 -11   4   1         48.83         53.13        22.29 o
 -10   4   1        659.06        636.32        37.76 o
  -9   4   1       4743.11       5062.99       137.67 o
  -8   4   1       1513.53       1527.38        45.15 o
  -7   4   1       1568.12       1526.77        62.61 o
  -6   4   1       2837.09       2506.53       102.86 o
  -5   4   1       2410.54       2549.88        84.69 o
  -4   4   1       3985.67       3677.11        85.31 o
  -3   4   1      20054.29      20167.49       743.12 o
  -2   4   1      86021.92     106616.01     10641.77 o
  -1   4   1          0.89         73.83        16.14 o
   0   4   1        956.58       1059.06        35.47 o
   1   4   1         26.21         17.54         6.85 o
   2   4   1          8.77         14.03        11.74 o
   3   4   1        211.43        214.18        15.85 o
   4   4   1       1703.58       1464.13        64.02 o
   5   4   1         17.75         34.26        27.46 o
   6   4   1         12.70         33.05        15.11 o
   7   4   1       4494.49       4818.57       193.04 o
   8   4   1       3649.79       4161.68       179.67 o
   9   4   1       1156.56       1315.41        83.31 o
  10   4   1        117.55        138.62        40.81 o
  11   4   1       2211.22       2756.56       139.08 o
  12   4   1       1102.22        970.48        77.55 o
  13   4   1        262.13        213.55        47.75 o
 -14   5   1        801.20        853.61        62.30 o
 -13   5   1        585.67        598.69        41.07 o
 -12   5   1        304.98        344.79        35.08 o
 -11   5   1       1958.23       2207.18       103.42 o
 -10   5   1       2528.48       2740.62       117.04 o
  -9   5   1       1030.24       1123.15        52.33 o
  -8   5   1       2749.65       2731.06        64.67 o
  -7   5   1         88.63         90.21        13.86 o
  -6   5   1        213.50        191.43        27.35 o
  -5   5   1        503.56        504.22        26.98 o
  -4   5   1       6533.07       5720.85       164.57 o
  -3   5   1       2320.56       2054.44        66.23 o
  -2   5   1        882.96        940.26        33.40 o
  -1   5   1      31585.90      29406.74      1539.64 o
   0   5   1        179.74        185.47        22.94 o
   1   5   1       1544.58       1383.48        58.65 o
   2   5   1        258.32        322.45        41.39 o
   3   5   1        737.17        818.36        62.18 o
   4   5   1       1022.08        878.25        48.02 o
   5   5   1       1234.43       1110.77        35.93 o
   6   5   1       2519.47       2462.61        89.61 o
   7   5   1        893.41        984.39        44.23 o
   8   5   1        675.33        681.56        44.40 o
   9   5   1         18.67          7.37        40.87 o
  10   5   1       3645.22       4378.27       273.67 o
  11   5   1        646.76        745.01        59.13 o
  12   5   1        115.22         88.96        53.08 o
 -14   6   1       1124.07       1116.26       185.40 o
 -13   6   1         67.67         58.65        30.52 o
 -12   6   1       2649.93       2811.71       118.01 o
 -11   6   1       4176.60       4520.52       172.29 o
 -10   6   1       5440.83       5439.60       223.33 o
  -9   6   1       2424.82       2428.63        85.99 o
  -8   6   1        508.30        512.26        27.86 o
  -7   6   1       2621.50       2576.46        60.25 o
  -6   6   1       6479.27       6642.75       308.79 o
  -5   6   1       5131.30       4491.39       174.11 o
  -4   6   1      39215.92      42272.29      3286.65 o
  -3   6   1        122.36        147.30        22.17 o
  -2   6   1      41847.87      46620.79      3527.98 o
  -1   6   1        137.04         85.21        22.52 o
   0   6   1       1431.30       1385.10        64.56 o
   1   6   1        252.82        138.20        33.65 o
   2   6   1         74.84        119.19        40.00 o
   3   6   1       1204.20       1224.78        97.41 o
   4   6   1        363.75        342.47        21.46 o
   5   6   1        851.18        827.85        27.38 o
   6   6   1         38.81         70.90        23.39 o
   7   6   1        335.03        409.02        36.91 o
   8   6   1        241.84        234.18        35.95 o
   9   6   1        262.46        317.62        54.59 o
  10   6   1        928.06       1112.24        83.95 o
  11   6   1        807.67        922.78       106.50 o
  12   6   1        314.28        146.76        59.57 o
 -14   7   1          1.27        -42.69        42.69 o
 -13   7   1         37.41         30.42        28.26 o
 -12   7   1         34.04         17.19        28.20 o
 -11   7   1         20.34         25.80        27.34 o
 -10   7   1         53.50         49.30        22.48 o
  -9   7   1        221.87        240.38        23.40 o
  -8   7   1       9047.68       9131.43       250.60 o
  -7   7   1       6899.42       6679.20       154.59 o
  -6   7   1        156.79        123.14        16.85 o
  -5   7   1       2725.36       2425.64       121.55 o
  -4   7   1        208.49        267.06        34.68 o
  -3   7   1       3859.58       3751.33       149.57 o
  -2   7   1      18729.10      17392.76       848.80 o
  -1   7   1       1577.87       1419.47        64.16 o
   0   7   1        860.13        629.76        47.89 o
   1   7   1        498.10        668.69        50.17 o
   2   7   1         39.18         50.25        38.58 o
   3   7   1        166.32        185.05        19.20 o
   4   7   1       3135.62       2946.58        71.06 o
   5   7   1       1080.70       1011.41        38.04 o
   6   7   1        509.45        538.61        43.29 o
   7   7   1       2095.15       2339.68       105.31 o
   8   7   1       1377.22       1693.28       119.90 o
   9   7   1        975.89       1047.26        87.61 o
  10   7   1        327.92        307.66        48.89 o
  11   7   1         35.55         40.30        21.67 o
 -14   8   1        592.74        416.39        46.59 o
 -13   8   1        106.63         84.86        26.96 o
 -12   8   1       2183.89       2526.49       135.03 o
 -11   8   1       1569.22       1703.61        82.86 o
 -10   8   1         34.17         36.99        25.85 o
  -9   8   1        212.07        220.81        29.92 o
  -8   8   1       1610.19       1684.80        53.59 o
  -7   8   1       1657.14       1818.01        54.95 o
  -6   8   1        247.93        295.09        20.92 o
  -5   8   1       1743.89       1571.98        55.74 o
  -4   8   1       4434.73       4187.13       117.28 o
  -3   8   1       1124.54       1086.07        61.61 o
  -2   8   1       3828.30       3373.92       141.47 o
  -1   8   1       6274.17       6312.98       334.20 o
   0   8   1        224.61        159.83        34.06 o
   1   8   1       4514.98       4068.93       162.19 o
   2   8   1          3.83         14.11        14.69 o
   3   8   1         41.76         58.16        16.92 o
   4   8   1       3664.28       3598.43       104.04 o
   5   8   1        837.50        833.87        33.90 o
   6   8   1        439.63        529.18        43.79 o
   7   8   1       1629.47       2101.28       109.23 o
   8   8   1       2309.26       2585.85       127.02 o
   9   8   1         48.97         48.88        36.16 o
  10   8   1        435.72        435.85        50.66 o
  11   8   1        824.22        655.01        66.87 o
 -13   9   1        345.71        299.46        31.34 o
 -12   9   1        717.10        799.18        67.15 o
 -11   9   1        423.20        394.95        42.24 o
 -10   9   1       1350.87       1208.71        85.36 o
  -9   9   1        107.51        133.71        29.78 o
  -8   9   1        378.42        359.47        33.22 o
  -7   9   1        286.80        346.11        34.48 o
  -6   9   1         64.46         77.50        23.13 o
  -5   9   1       1177.36       1269.22        46.05 o
  -4   9   1      21194.59      22674.13      1023.19 o
  -3   9   1       5794.05       5580.65       146.67 o
  -2   9   1        938.53        798.60        36.87 o
  -1   9   1        117.86         80.14        16.08 o
   0   9   1        179.12        159.17        17.65 o
   1   9   1       1385.43       1227.04        45.16 o
   2   9   1       3977.39       3851.92       114.16 o
   3   9   1        405.52        386.18        24.20 o
   4   9   1       1659.28       1782.54        57.54 o
   5   9   1       1821.47       1934.67        91.61 o
   6   9   1        333.12        304.12        32.48 o
   7   9   1       1257.51       1500.38        79.00 o
   8   9   1        154.69        207.70        38.84 o
   9   9   1          0.08         11.36        29.58 o
  10   9   1        172.16        129.58        27.67 o
 -13  10   1         41.23         48.72        20.06 o
 -12  10   1       1865.07       2036.57       124.14 o
 -11  10   1        662.11        711.36        55.99 o
 -10  10   1         48.50         33.28        29.52 o
  -9  10   1        170.88        221.32        38.25 o
  -8  10   1        261.62        265.73        37.15 o
  -7  10   1        464.36        498.05        42.91 o
  -6  10   1       1263.85       1300.02        73.39 o
  -5  10   1        448.51        560.23        36.89 o
  -4  10   1       2577.57       2604.51       100.77 o
  -3  10   1        601.90        609.94        24.11 o
  -2  10   1        541.91        453.03        21.07 o
  -1  10   1         61.07         57.14        16.14 o
   0  10   1       3395.92       3255.77       114.54 o
   1  10   1       5304.80       5136.74       165.48 o
   2  10   1         57.40         59.38        16.71 o
   3  10   1       4424.78       4466.72       161.80 o
   4  10   1       1977.29       2171.62        78.04 o
   5  10   1       3279.15       3831.09       134.88 o
   6  10   1       2549.92       2609.50       137.92 o
   7  10   1         53.43         55.74        31.46 o
   8  10   1        268.15        255.97        39.85 o
   9  10   1         40.54         70.47        25.97 o
 -13  11   1        223.73        184.70        26.75 o
 -12  11   1        714.51        714.53        47.10 o
 -11  11   1         24.23         53.34        37.30 o
 -10  11   1        219.15        234.04        49.71 o
  -9  11   1       1484.13       1789.16       115.15 o
  -8  11   1        516.40        620.77        56.55 o
  -7  11   1        641.71        785.36        55.54 o
  -6  11   1         60.98         64.57        33.39 o
  -5  11   1        671.28        752.25        44.70 o
  -4  11   1       1144.35       1193.24        54.59 o
  -3  11   1          5.05         -8.99        17.97 o
  -2  11   1         67.45         63.95        16.75 o
  -1  11   1         84.75         73.09        20.79 o
   0  11   1        239.46        169.98        22.13 o
   1  11   1        228.18        261.58        23.91 o
   2  11   1       1571.18       1678.23        93.49 o
   3  11   1        440.91        472.04        36.32 o
   4  11   1       1349.39       1663.46        92.65 o
   5  11   1        600.48        671.74        49.67 o
   6  11   1        380.26        507.93        53.62 o
   7  11   1       3216.69       3717.41       176.62 o
   8  11   1        203.72        246.09        28.75 o
   9  11   1        170.99        152.55        19.56 o
 -12  12   1        879.95        822.88        53.24 o
 -11  12   1        192.61        183.44        30.85 o
 -10  12   1        101.62        139.80        38.75 o
  -9  12   1        150.42        163.13        35.30 o
  -8  12   1       1671.75       2062.65       124.87 o
  -7  12   1       1510.91       1577.52        96.25 o
  -6  12   1        486.52        606.66        50.63 o
  -5  12   1        503.97        486.05        40.37 o
  -4  12   1          7.09         14.50        23.44 o
  -3  12   1         99.33         83.82        22.41 o
  -2  12   1        129.19        116.47        21.13 o
  -1  12   1       2054.25       1976.73        75.26 o
   0  12   1        775.63        895.76        48.97 o
   1  12   1        872.15        985.84        51.23 o
   2  12   1        179.84        187.42        26.12 o
   3  12   1        189.88        191.40        24.84 o
   4  12   1       1092.42        993.82       108.07 o
   5  12   1          3.52        -11.46        23.98 o
   6  12   1        395.42        301.20        46.59 o
   7  12   1        208.59        221.58        33.89 o
   8  12   1        641.80        451.41        36.98 o
 -12  13   1        292.13        212.32        37.35 o
 -11  13   1        269.27        188.61        28.25 o
 -10  13   1         79.71         78.09        31.71 o
  -9  13   1        459.69        453.88        44.26 o
  -8  13   1        808.49       1036.25        69.16 o
  -7  13   1        779.08        920.89        66.82 o
  -6  13   1       1786.51       2045.45       119.72 o
  -5  13   1        716.26        761.89        45.40 o
  -4  13   1        182.94        253.00        28.48 o
  -3  13   1        992.22       1095.66        61.49 o
  -2  13   1        881.93        972.20        62.51 o
  -1  13   1         41.25         57.24        22.76 o
   0  13   1         52.26         48.36        24.23 o
   1  13   1        112.46        137.55        34.83 o
   2  13   1         90.19         96.00        24.30 o
   3  13   1          0.95         -8.18        21.86 o
   4  13   1         15.78         39.12        20.01 o
   5  13   1         48.01         59.80        26.01 o
   6  13   1          3.26         17.58        22.05 o
   7  13   1        770.98        416.66        58.86 o
 -11  14   1        231.13        215.45        33.66 o
 -10  14   1        299.66        367.10        41.20 o
  -9  14   1        247.03        274.73        31.09 o
  -8  14   1        112.11         70.16        29.36 o
  -7  14   1         19.15         56.77        31.42 o
  -6  14   1        354.69        348.60        44.97 o
  -5  14   1       2527.67       2829.40       130.64 o
  -4  14   1       1847.42       2053.01        96.06 o
  -3  14   1        707.19        784.28        50.72 o
  -2  14   1        393.33        454.72        45.98 o
  -1  14   1       1255.05       1439.16        81.90 o
   0  14   1       2165.32       2351.82       124.67 o
   1  14   1       2286.97       2449.18       135.10 o
   2  14   1         37.96         52.36        26.10 o
   3  14   1        137.48        132.04        20.81 o
   4  14   1        326.52        319.97        30.81 o
   5  14   1          2.51         11.64        19.59 o
   6  14   1         22.31         39.20        16.97 o
 -10  15   1         48.49         10.36        19.82 o
  -9  15   1          0.58         -6.20        21.55 o
  -8  15   1          4.37        -10.72        26.51 o
  -7  15   1       1074.29       1046.26        58.53 o
  -6  15   1          1.59        -10.09        29.36 o
  -5  15   1         27.03         28.78        23.76 o
  -4  15   1       2472.84       2446.22       121.67 o
  -3  15   1       3646.09       4572.05       222.23 o
  -2  15   1         71.36        112.39        35.42 o
  -1  15   1         44.27         47.72        29.85 o
   0  15   1        174.60        156.98        32.09 o
   1  15   1         64.32         63.85        39.61 o
   2  15   1       1834.86       1761.73       152.84 o
   3  15   1       1155.54       1096.98       165.99 o
   4  15   1        299.85        180.01        36.27 o
  -8  16   1        791.85        657.39        66.94 o
  -7  16   1        843.12        879.20        68.32 o
  -6  16   1          6.02         11.25        24.84 o
  -5  16   1        133.70         78.86        20.43 o
  -4  16   1        109.35         78.45        25.93 o
  -3  16   1        331.20        422.29        43.43 o
  -2  16   1        628.15        701.98        80.81 o
  -1  16   1         22.42         12.00        30.16 o
   0  16   1         15.26         46.69        30.69 o
   1  16   1        646.34        700.68        58.84 o
   2  16   1          9.63         34.23        34.87 o
   3  16   1        372.64        243.06        37.51 o
  -6  17   1         57.51         24.46        21.45 o
  -5  17   1         42.56         56.79        27.63 o
  -4  17   1        375.46        414.07        52.98 o
  -3  17   1        175.23        192.03        32.16 o
  -2  17   1        272.77        210.25        28.25 o
  -1  17   1       2078.63       2361.57       112.30 o
   0  17   1        315.72        236.53        28.27 o
  -1 -17   2         41.71         35.46        18.70 o
   0 -17   2         14.16          9.31        18.21 o
   1 -17   2         80.49         58.57        25.13 o
   2 -17   2        253.59        199.24        30.94 o
   3 -17   2          6.43        -18.31        23.46 o
   4 -17   2          0.97          2.77        22.46 o
   5 -17   2        262.34        194.18        27.99 o
   6 -17   2         44.83         25.74        20.32 o
  -4 -16   2        446.23        336.86        38.69 o
  -3 -16   2        203.54        221.79        52.35 o
  -2 -16   2        154.84        158.21        26.42 o
  -1 -16   2        113.19        147.72        26.69 o
   0 -16   2        156.51        118.93        33.87 o
   1 -16   2        105.32        114.62        33.29 o
   2 -16   2       2137.03       2435.98       185.33 o
   3 -16   2        651.31        653.29        49.42 o
   4 -16   2         46.69         53.91        23.33 o
   5 -16   2        320.65        288.73        35.62 o
   6 -16   2        304.30        381.88        35.80 o
   7 -16   2        344.74        287.88        26.74 o
   8 -16   2        487.02        462.55        48.06 o
  -5 -15   2         84.71         66.94        13.83 o
  -4 -15   2         22.62          5.40        28.70 o
  -3 -15   2          1.38         -3.29        18.75 o
  -2 -15   2         27.32         21.85        21.05 o
  -1 -15   2         39.40         39.45        22.47 o
   0 -15   2         52.98         68.20        25.38 o
   1 -15   2        780.39        835.57        63.98 o
   2 -15   2       1106.34       1062.97        86.16 o
   3 -15   2        265.61        286.70        32.50 o
   4 -15   2       1691.65       2039.12       166.01 o
   5 -15   2        435.07        512.04        50.61 o
   6 -15   2        281.83        360.38        42.69 o
   7 -15   2         57.38         31.64        27.45 o
   8 -15   2       1240.52       1335.99        76.85 o
   9 -15   2       1586.86       1788.66       104.35 o
  -6 -14   2          6.37         15.61        15.79 o
  -5 -14   2         18.27         30.57        22.67 o
  -4 -14   2        584.68        499.24        34.12 o
  -3 -14   2        234.30        207.56        30.94 o
  -2 -14   2        120.19        122.53        31.35 o
  -1 -14   2        189.21        183.33        29.45 o
   0 -14   2         40.07         45.68        25.27 o
   1 -14   2         18.90         37.32        24.77 o
   2 -14   2          8.64         19.05        23.49 o
   3 -14   2       2342.93       2648.51       118.30 o
   4 -14   2       2100.53       2284.55        99.27 o
   5 -14   2        536.05        518.23        49.50 o
   6 -14   2        216.83        193.99        38.40 o
   7 -14   2        528.65        620.43        49.59 o
   8 -14   2       2903.59       3398.68       138.75 o
   9 -14   2        200.85        221.87        33.11 o
  10 -14   2       1602.09       1673.15        87.77 o
  -8 -13   2        606.13        463.41        28.77 o
  -7 -13   2        131.14        118.03        17.57 o
  -6 -13   2         18.12          9.19        19.77 o
  -5 -13   2         89.53         87.45        21.78 o
  -4 -13   2        100.74        118.64        24.00 o
  -3 -13   2        104.73        113.43        24.08 o
  -2 -13   2       1392.71       1448.78        73.16 o
  -1 -13   2          2.37          1.84        26.12 o
   0 -13   2       2362.32       2527.03        96.82 o
   1 -13   2       1284.02       1337.56        54.87 o
   2 -13   2       2088.11       2010.85        91.61 o
   3 -13   2       1318.50       1324.26        51.26 o
   4 -13   2         60.43        101.47        20.04 o
   5 -13   2         34.28         60.52        30.98 o
   6 -13   2        118.78        165.08        35.77 o
   7 -13   2       1026.05       1163.00        77.04 o
   8 -13   2       1518.86       1738.14        88.80 o
   9 -13   2        741.52        828.40        55.94 o
  10 -13   2        361.88        312.42        39.33 o
  11 -13   2        381.26        348.04        38.29 o
  -9 -12   2          2.05        -17.77        17.77 o
  -8 -12   2        264.27        209.65        25.79 o
  -7 -12   2         13.47          6.23        22.84 o
  -6 -12   2          7.67          6.69        23.16 o
  -5 -12   2       1326.94       1458.93        59.72 o
  -4 -12   2       1172.18       1151.01        73.15 o
  -3 -12   2       5274.57       5540.85       231.68 o
  -2 -12   2       3820.27       3912.77       151.01 o
  -1 -12   2        277.85        279.42        29.06 o
   0 -12   2        453.91        538.85        38.12 o
   1 -12   2       1186.35       1350.14        59.75 o
   2 -12   2        639.02        731.68        40.74 o
   3 -12   2         93.80         90.81        16.95 o
   4 -12   2        118.64        122.51        20.78 o
   5 -12   2        218.83        233.09        25.65 o
   6 -12   2        157.01        114.56        30.45 o
   7 -12   2          5.00         -4.55        28.59 o
   8 -12   2       1022.64       1125.73        79.71 o
   9 -12   2        930.76       1205.18        82.10 o
  10 -12   2       2288.28       2506.34       240.46 o
  11 -12   2         77.27         45.50        27.73 o
  12 -12   2       1093.52        602.25        43.27 o
  -9 -11   2         23.99         66.77        25.92 o
  -8 -11   2          9.02          4.47        21.26 o
  -7 -11   2          8.84         11.30        25.01 o
  -6 -11   2        180.39        188.45        31.33 o
  -5 -11   2       2812.36       2736.15       148.90 o
  -4 -11   2        300.54        355.57        29.97 o
  -3 -11   2        204.83        200.45        20.66 o
  -2 -11   2       2002.62       2205.53        76.06 o
  -1 -11   2        605.48        645.44        33.29 o
   0 -11   2         52.14         52.89        16.96 o
   1 -11   2         12.41         17.49        15.80 o
   2 -11   2        145.02        196.09        17.59 o
   3 -11   2       1130.95       1058.24        35.36 o
   4 -11   2       2707.17       2587.38        83.65 o
   5 -11   2        343.57        336.65        36.94 o
   6 -11   2        253.88        269.46        30.45 o
   7 -11   2       1224.78       1410.13        72.68 o
   8 -11   2        936.57       1005.38        59.65 o
   9 -11   2        851.57        943.87        72.55 o
  10 -11   2         67.86         88.34        26.21 o
  11 -11   2        420.93        370.58        36.15 o
  12 -11   2         61.36         17.92        22.11 o
 -10 -10   2         36.59          3.23        14.66 o
  -9 -10   2         67.78         60.24        30.66 o
  -8 -10   2        120.52        121.62        28.27 o
  -7 -10   2        138.06         99.06        24.01 o
  -6 -10   2       1536.32       1593.00        66.97 o
  -5 -10   2         13.11         33.51        23.82 o
  -4 -10   2        995.45       1113.49        45.73 o
  -3 -10   2         36.87         46.24        18.36 o
  -2 -10   2         49.16         68.13        15.65 o
  -1 -10   2       2595.69       2484.16        72.69 o
   0 -10   2       4086.07       3822.65        93.09 o
   1 -10   2        809.09        771.41        23.54 o
   2 -10   2        215.09        219.66        15.70 o
   3 -10   2        484.29        492.25        25.04 o
   4 -10   2        979.55        868.54        34.47 o
   5 -10   2        946.78        930.74        47.47 o
   6 -10   2        617.01        634.36        41.87 o
   7 -10   2        522.93        593.15        44.12 o
   8 -10   2       2738.36       2585.92       113.23 o
   9 -10   2        992.28        967.97        78.02 o
  10 -10   2       1163.33       1217.77        75.99 o
  11 -10   2        770.37        686.23        53.89 o
  12 -10   2         81.23         59.10        19.76 o
  13 -10   2         60.65         45.36        20.89 o
 -11  -9   2          2.75          1.75        33.10 o
 -10  -9   2         49.91         26.83        22.26 o
  -9  -9   2        522.18        600.95        50.32 o
  -8  -9   2        459.41        462.80        42.64 o
  -7  -9   2        504.00        542.87        39.98 o
  -6  -9   2       1321.90       1291.48        63.57 o
  -5  -9   2        914.91        922.57        42.13 o
  -4  -9   2       1057.63        992.37        34.50 o
  -3  -9   2       5672.75       5542.40       147.04 o
  -2  -9   2       7334.64       6883.10       194.32 o
  -1  -9   2        476.05        420.61        19.80 o
   0  -9   2       5118.97       4516.19       110.76 o
   1  -9   2       6017.61       5741.48       176.14 o
   2  -9   2         84.73         95.15        16.35 o
   3  -9   2       4728.29       4027.52       104.29 o
   4  -9   2       1098.62       1014.86        36.97 o
   5  -9   2        352.34        402.93        30.23 o
   6  -9   2       5921.68       6587.07       222.00 o
   7  -9   2       4693.34       5216.92       193.67 o
   8  -9   2         21.81         34.62        25.23 o
   9  -9   2         12.07          2.49        30.33 o
  10  -9   2        586.88        573.16        46.16 o
  11  -9   2        108.62        111.84        27.58 o
  12  -9   2         39.55         62.37        23.77 o
  13  -9   2         14.02         23.10        23.07 o
 -11  -8   2        325.98        375.50        37.01 o
 -10  -8   2         11.54         29.33        25.39 o
  -9  -8   2        422.33        393.12        42.24 o
  -8  -8   2        355.91        399.13        31.11 o
  -7  -8   2        501.96        515.71        37.87 o
  -6  -8   2        244.43        254.30        23.24 o
  -5  -8   2        118.98        108.63        18.90 o
  -4  -8   2       1951.83       1985.79        51.06 o
  -3  -8   2        766.48        748.76        24.13 o
  -2  -8   2       1590.85       1744.43        66.12 o
  -1  -8   2       3412.86       3312.75       155.93 o
   0  -8   2       2466.37       1958.17        89.53 o
   1  -8   2        228.10        203.11        28.81 o
   2  -8   2      14992.88      15154.42       875.49 o
   3  -8   2       7244.17       6866.17       313.20 o
   4  -8   2      14950.71      14314.05       551.72 o
   5  -8   2       6669.70       6560.11       194.78 o
   6  -8   2       1834.30       1657.92        48.80 o
   7  -8   2        727.73        707.97        33.36 o
   8  -8   2       2388.41       2317.05        71.99 o
   9  -8   2       3275.09       3446.60       170.38 o
  10  -8   2       2732.48       2813.89       164.64 o
  11  -8   2         35.37         21.16        22.90 o
  12  -8   2        549.23        376.97        56.23 o
  13  -8   2         28.15         45.09        29.45 o
 -12  -7   2        414.66        403.20        54.63 o
 -11  -7   2         91.10         82.61        23.37 o
 -10  -7   2         34.93         46.67        29.69 o
  -9  -7   2         32.74         37.34        31.42 o
  -8  -7   2        572.75        682.82        49.67 o
  -7  -7   2          5.59         10.72        21.69 o
  -6  -7   2        286.12        267.95        21.93 o
  -5  -7   2         15.66         22.45        14.45 o
  -4  -7   2       2864.53       2528.87        64.08 o
  -3  -7   2       5632.71       5853.56       383.65 o
  -2  -7   2       4725.10       5045.17       189.23 o
  -1  -7   2        183.87        167.24        20.14 o
   0  -7   2         30.70         42.48        19.79 o
   1  -7   2         11.26         16.48        29.02 o
   2  -7   2       3870.91       4134.77       147.10 o
   3  -7   2        438.73        449.46        42.61 o
   4  -7   2       4997.15       4765.30       216.85 o
   5  -7   2       3513.52       3558.68       236.09 o
   6  -7   2      12991.08      12518.25       363.45 o
   7  -7   2       4612.21       4372.45       115.17 o
   8  -7   2         20.63         19.82        17.26 o
   9  -7   2        222.80        265.65        27.62 o
  10  -7   2       1850.49       1834.07       142.49 o
  11  -7   2       1015.44       1094.47        54.04 o
  12  -7   2        633.34        546.65        60.01 o
  13  -7   2         55.65         13.71        33.68 o
  14  -7   2          9.67         -8.03        29.25 o
 -12  -6   2         37.74        -12.78        26.23 o
 -11  -6   2        585.95        682.38        57.10 o
 -10  -6   2        235.08        261.96        41.32 o
  -9  -6   2          6.80         56.82        23.24 o
  -8  -6   2         50.12         50.24        23.21 o
  -7  -6   2       1208.75       1254.72        50.12 o
  -6  -6   2       6318.15       6336.72       168.57 o
  -5  -6   2         96.81         93.52        15.70 o
  -4  -6   2       3969.23       3750.30       164.97 o
  -3  -6   2         11.65         17.47        30.12 o
  -2  -6   2        445.02        665.05        35.45 o
  -1  -6   2        643.19        628.81        31.85 o
   0  -6   2       9525.61       7879.64       262.75 o
   1  -6   2        293.15        273.71        34.64 o
   2  -6   2       2344.06       2145.01        81.82 o
   3  -6   2        675.36        634.83        40.76 o
   4  -6   2       5328.89       5826.60       235.47 o
   5  -6   2       1095.63       1036.33        66.99 o
   6  -6   2        299.56        360.94        25.30 o
   7  -6   2        400.14        448.98        22.51 o
   8  -6   2        622.51        612.02        28.74 o
   9  -6   2       1048.40       1176.12        50.81 o
  10  -6   2         88.04        110.46        30.88 o
  11  -6   2         95.69         98.72        33.80 o
  12  -6   2         31.21         30.71        32.39 o
  13  -6   2        989.10        895.72        94.21 o
  14  -6   2         52.46         27.98        41.52 o
 -13  -5   2        160.60         49.42        45.20 o
 -12  -5   2         48.89         61.86        34.67 o
 -11  -5   2         37.48         71.89        31.17 o
 -10  -5   2        323.40        307.41        32.31 o
  -9  -5   2        193.83        202.78        24.46 o
  -8  -5   2        243.90        238.42        23.10 o
  -7  -5   2       4112.34       4106.50       110.61 o
  -6  -5   2       5238.54       5062.34       126.07 o
  -5  -5   2       1410.23       1332.95        84.95 o
  -4  -5   2      12187.75      11728.70       507.63 o
  -3  -5   2       4297.88       4106.13       173.65 o
  -2  -5   2        140.18         95.17        16.12 o
  -1  -5   2         93.05         50.87        17.30 o
   0  -5   2       4117.16       3234.95        95.93 o
   1  -5   2      12277.22      11241.26       387.39 o
   2  -5   2       8442.84       8266.82       290.04 o
   3  -5   2        432.64        430.30        30.37 o
   4  -5   2       6891.70       6259.93       186.28 o
   5  -5   2       9852.84       9934.81       379.20 o
   6  -5   2        817.43        818.57        48.67 o
   7  -5   2         44.70         34.28        12.67 o
   8  -5   2       7001.10       6732.37       190.72 o
   9  -5   2        649.62        791.93        35.00 o
  10  -5   2        379.22        357.03        45.97 o
  11  -5   2       4970.11       5229.74       294.17 o
  12  -5   2       1411.59       1456.25       103.61 o
  13  -5   2        222.44        238.52        34.31 o
  14  -5   2         55.71         58.15        36.58 o
 -13  -4   2         20.35        -10.22        22.49 o
 -12  -4   2        833.66        847.90       137.37 o
 -11  -4   2        183.40        207.68        25.00 o
 -10  -4   2         29.35         15.69        19.05 o
  -9  -4   2       1073.76       1101.87        48.16 o
  -8  -4   2        231.36        201.35        19.13 o
  -7  -4   2       1571.41       1695.01        44.52 o
  -6  -4   2         57.73         43.75        14.86 o
  -5  -4   2         31.09         49.04        21.32 o
  -4  -4   2        171.52        226.90        29.12 o
  -3  -4   2       3785.82       3996.93       164.52 o
  -2  -4   2      17029.37      16881.78       770.84 o
  -1  -4   2       9183.77       7183.17       198.05 o
   0  -4   2      61458.98      69264.15      6493.44 o
   1  -4   2        153.11        197.46        19.80 o
   2  -4   2       5144.75       4798.01       132.26 o
   3  -4   2       4464.53       3546.41        94.22 o
   4  -4   2       1087.25       1211.21        47.92 o
   5  -4   2        905.58        804.32        45.19 o
   6  -4   2       1179.46       1299.05        64.93 o
   7  -4   2       3953.10       3699.62       108.42 o
   8  -4   2        158.66        162.84        18.59 o
   9  -4   2        532.78        504.60        31.09 o
  10  -4   2          1.85        -16.40        24.38 o
  11  -4   2       1081.97       1027.70        86.06 o
  12  -4   2         48.38         41.88        34.97 o
  13  -4   2          1.16          5.21        32.26 o
  14  -4   2       2036.03       2572.00       184.12 o
 -13  -3   2         13.14         21.18        19.48 o
 -12  -3   2         80.46         92.70        26.68 o
 -11  -3   2        698.49        710.07        48.35 o
 -10  -3   2        602.74        795.00        38.31 o
  -9  -3   2        145.22        173.44        20.29 o
  -8  -3   2       8602.87       8502.67       225.39 o
  -7  -3   2       1487.53       1267.38        45.50 o
  -6  -3   2        189.16        204.86        28.66 o
  -5  -3   2       6488.89       6821.18       239.79 o
  -4  -3   2       4966.99       4628.64       135.87 o
  -3  -3   2       1475.95       1381.15        54.47 o
  -2  -3   2      10089.69       9621.95       330.16 o
  -1  -3   2      19869.38      18596.53       634.25 o
   0  -3   2        117.56        154.34        15.68 o
   1  -3   2      10082.12      10156.44       293.19 o
   2  -3   2       2838.64       2256.51        53.93 o
   3  -3   2        734.04        836.34        33.43 o
   4  -3   2        454.70        445.46        29.12 o
   5  -3   2        481.00        493.33        41.00 o
   6  -3   2       2169.61       1979.24       122.14 o
   7  -3   2       9559.65       9537.53       309.78 o
   8  -3   2         58.99         66.65        18.06 o
   9  -3   2         86.82        116.43        24.73 o
  10  -3   2        278.00        257.53        46.10 o
  11  -3   2        494.21        504.96        51.47 o
  12  -3   2        198.66        263.79        35.90 o
  13  -3   2         51.51         91.81        31.63 o
  14  -3   2         68.57         72.04        30.45 o
 -14  -2   2         19.08        -19.63        24.82 o
 -13  -2   2         25.07         30.14        23.63 o
 -12  -2   2         64.64         41.73        26.39 o
 -11  -2   2       1607.65       1743.25        81.90 o
 -10  -2   2       3596.58       3711.98       130.22 o
  -9  -2   2        121.87        164.33        18.27 o
  -8  -2   2       5863.04       6188.73       140.29 o
  -7  -2   2       1472.00       1466.61        43.68 o
  -6  -2   2        124.82        133.47        26.66 o
  -5  -2   2       1957.32       2057.18        68.22 o
  -4  -2   2        938.26       1043.77        40.26 o
  -3  -2   2       6750.87       7072.06       195.90 o
  -2  -2   2       4939.73       4208.24       118.20 o
  -1  -2   2       7622.36       6655.01       163.77 o
   0  -2   2       1216.57       1094.89        24.54 o
   1  -2   2       6238.09       5484.00       111.97 o
   2  -2   2       1534.08       1781.20        50.59 o
   3  -2   2        248.35        212.83        16.15 o
   4  -2   2       1007.35       1009.10        38.92 o
   5  -2   2        524.64        548.03        37.55 o
   6  -2   2        571.69        671.82        41.68 o
   7  -2   2        174.20        157.97        17.52 o
   8  -2   2       1115.66       1230.60        57.57 o
   9  -2   2         12.87         19.02        26.00 o
  10  -2   2       1464.48       1645.90       134.94 o
  11  -2   2        449.44        611.86        63.76 o
  12  -2   2         37.05         41.75        32.42 o
  13  -2   2         42.10         36.04        32.42 o
  14  -2   2         62.94         51.68        24.76 o
 -14  -1   2        677.63        674.28        87.87 o
 -13  -1   2        269.65        282.21        29.45 o
 -12  -1   2         14.23         46.50        21.01 o
 -11  -1   2         10.32         13.60        21.30 o
 -10  -1   2        702.27        673.61        35.96 o
  -9  -1   2       1101.31       1182.15        53.30 o
  -8  -1   2        966.96        990.47        26.41 o
  -7  -1   2        270.12        304.32        37.55 o
  -6  -1   2        916.19        844.46        38.86 o
  -5  -1   2      11345.61      12268.69       410.42 o
  -4  -1   2      11757.11      11440.52       360.93 o
  -3  -1   2      27266.45      27940.12      1133.29 o
  -2  -1   2        584.78        755.67        19.80 o
  -1  -1   2       6869.57       6838.76       202.03 o
   0  -1   2         28.06         15.62         4.26 o
   1  -1   2        454.31        303.46        10.97 o
   2  -1   2        684.23        480.38        17.72 o
   3  -1   2        615.28        665.49        23.78 o
   4  -1   2        255.83        299.51        21.17 o
   5  -1   2         28.17         15.64        19.80 o
   6  -1   2        845.01        915.81        47.08 o
   7  -1   2       8390.34       7947.47       237.36 o
   8  -1   2       8679.93       9075.04       251.83 o
   9  -1   2       5792.19       6370.46       239.87 o
  10  -1   2         69.22         68.78        29.48 o
  11  -1   2       2099.67       2707.62       150.79 o
  12  -1   2         39.19         27.41        33.14 o
  13  -1   2        188.00        126.69        34.25 o
  14  -1   2        395.82        367.16        41.77 o
 -14   0   2        941.74        722.52        94.11 o
 -13   0   2        127.05        130.34        27.75 o
 -12   0   2         28.45         15.42        23.27 o
 -11   0   2         92.43        106.73        22.27 o
 -10   0   2       3068.64       3242.56        90.28 o
  -9   0   2          9.94         18.36        13.21 o
  -8   0   2       8769.87       8883.57       206.73 o
  -7   0   2       6017.31       6051.22       264.32 o
  -6   0   2      10911.76      12046.06       502.96 o
  -5   0   2       1343.10       1296.31        46.12 o
  -4   0   2         53.39         99.32        15.32 o
  -3   0   2       6001.48       5578.31       111.86 o
  -2   0   2       1908.21       1964.34        32.04 o
  -1   0   2       6460.05       5692.32        78.26 o
   0   0   2      51871.79      78687.60      5970.53 o
   1   0   2      16492.40      18433.95       716.79 o
   2   0   2      39845.99      47681.23      2760.74 o
   3   0   2       1199.77       1058.15        32.78 o
   4   0   2        367.11        298.57        18.68 o
   5   0   2        443.56        394.74        28.67 o
   6   0   2        464.45        507.69        37.93 o
   7   0   2       2443.36       2711.66        75.85 o
   8   0   2       3161.40       3244.96        89.19 o
   9   0   2        654.69        715.63        32.44 o
  10   0   2        163.36        186.92        42.30 o
  11   0   2        420.17        402.08        44.52 o
  12   0   2         10.74          2.38        29.37 o
  13   0   2         49.81         32.09        27.91 o
 -14   1   2        224.45        265.75        55.42 o
 -13   1   2         96.51        114.85        25.84 o
 -12   1   2        814.17       1087.02        63.96 o
 -11   1   2        389.66        425.81        29.25 o
 -10   1   2       1413.64       1409.86        46.82 o
  -9   1   2         90.28        107.92        15.42 o
  -8   1   2         51.45         64.39        12.51 o
  -7   1   2         68.65         71.68        25.07 o
  -6   1   2       3231.50       3451.04       119.82 o
  -5   1   2         75.39        137.24        22.89 o
  -4   1   2       3806.95       3297.63        92.57 o
  -3   1   2      12535.89      13290.38       486.08 o
  -2   1   2        207.63        139.12        11.55 o
  -1   1   2       6925.98       6177.82        96.83 o
   0   1   2       1962.66       1858.14        49.71 o
   1   1   2       2758.33       2307.46        64.88 o
   2   1   2      36390.50      38826.20      1968.44 o
   3   1   2        388.89        465.56        22.91 o
   4   1   2       3648.84       3083.29       101.21 o
   5   1   2      12616.92      12791.81       526.45 o
   6   1   2         14.30         73.62        34.80 o
   7   1   2       2428.88       2040.71        72.02 o
   8   1   2       1915.36       1977.30        63.79 o
   9   1   2       1598.89       1857.97        70.08 o
  10   1   2       2594.58       2822.26       106.42 o
  11   1   2       3123.68       3593.90       252.70 o
  12   1   2         42.68         13.40        25.56 o
  13   1   2         41.62         36.11        20.88 o
 -14   2   2        273.16        198.64        28.41 o
 -13   2   2        171.22        173.25        25.69 o
 -12   2   2        204.32        165.65        29.20 o
 -11   2   2        414.81        444.36        34.66 o
 -10   2   2        577.45        621.03        34.29 o
  -9   2   2       6245.13       6173.86       158.43 o
  -8   2   2       2714.42       2299.17        64.73 o
  -7   2   2        708.79        688.07        52.40 o
  -6   2   2        293.33        372.50        32.82 o
  -5   2   2       2208.34       1967.86        72.04 o
  -4   2   2         90.72        121.59        21.07 o
  -3   2   2       5282.83       4855.08       117.47 o
  -2   2   2         96.66         80.21         8.79 o
  -1   2   2         13.27         30.35         6.49 o
   0   2   2         39.84         38.19         6.11 o
   1   2   2        132.31        228.29        14.87 o
   2   2   2        443.37        390.13        18.40 o
   3   2   2         78.02        115.34        16.08 o
   4   2   2        246.43        192.56        22.77 o
   5   2   2        720.79        858.31        50.73 o
   6   2   2       6424.59       6489.54       264.13 o
   7   2   2       5598.17       5746.05       206.04 o
   8   2   2       1233.48       1442.14        59.10 o
   9   2   2       2311.65       2334.80        99.87 o
  10   2   2          2.40         34.42        26.46 o
  11   2   2        959.84        894.19        78.62 o
  12   2   2       1094.96       1007.90        89.11 o
  13   2   2         92.15         54.37        52.81 o
 -14   3   2        646.23        634.37        57.93 o
 -13   3   2        629.32        650.19        42.82 o
 -12   3   2        126.83        130.95        27.47 o
 -11   3   2          4.26         -3.56        22.05 o
 -10   3   2         20.61         24.68        18.35 o
  -9   3   2       1992.76       1973.88        63.22 o
  -8   3   2         22.85         40.46        12.47 o
  -7   3   2          2.45         11.31        29.31 o
  -6   3   2       1075.61       1286.13        59.51 o
  -5   3   2         31.95         35.06        22.07 o
  -4   3   2       7964.82       7286.35       221.30 o
  -3   3   2      17280.13      17126.54       564.87 o
  -2   3   2      81730.73     104307.21      9884.41 o
  -1   3   2      66458.70      85597.92      6931.03 o
   0   3   2       3538.89       3245.43        62.96 o
   1   3   2        640.33        565.58        26.13 o
   2   3   2        849.65       1050.97        69.09 o
   3   3   2       3837.53       3716.53       109.61 o
   4   3   2        138.51        129.37        22.66 o
   5   3   2       1793.61       1807.31        81.96 o
   6   3   2         60.50         72.61        17.75 o
   7   3   2        292.48        289.34        23.43 o
   8   3   2       1230.02       1408.53        65.70 o
   9   3   2        160.52        160.53        36.68 o
  10   3   2       2696.88       2917.78       124.45 o
  11   3   2       3685.01       4638.36       270.65 o
  12   3   2         49.56         25.44        35.37 o
  13   3   2       1180.31       1187.26       230.71 o
 -14   4   2        105.53        146.38        34.60 o
 -13   4   2         97.39         99.07        27.80 o
 -12   4   2          0.49         11.14        25.06 o
 -11   4   2         11.20        -12.46        17.89 o
 -10   4   2       5481.16       5816.97       166.28 o
  -9   4   2         50.30         48.51        14.18 o
  -8   4   2        125.45        127.91        13.42 o
  -7   4   2         61.29         74.10        30.92 o
  -6   4   2        293.34        318.59        27.51 o
  -5   4   2        865.55        869.83        38.19 o
  -4   4   2      11824.87      10039.13       280.99 o
  -3   4   2        107.40        134.19        15.60 o
  -2   4   2         52.29         41.30        11.74 o
  -1   4   2       4472.31       4046.26        91.28 o
   0   4   2       3794.05       3643.41        91.82 o
   1   4   2       8135.52       8353.78       304.11 o
   2   4   2       6406.47       7038.79       295.12 o
   3   4   2          6.38         10.36        20.02 o
   4   4   2        831.68        593.21        56.76 o
   5   4   2       9576.75       8298.92       518.28 o
   6   4   2        875.65        762.32        46.19 o
   7   4   2       2664.41       2848.75        99.67 o
   8   4   2        189.55        188.42        35.95 o
   9   4   2         29.01         51.94        35.26 o
  10   4   2       3254.26       4002.37       272.26 o
  11   4   2        198.73        246.85        42.66 o
  12   4   2        227.47        203.15        71.98 o
 -14   5   2       1634.89       1869.76       102.21 o
 -13   5   2        140.32        108.47        21.26 o
 -12   5   2       8912.72      10730.70       483.19 o
 -11   5   2       4186.27       4287.71       170.32 o
 -10   5   2       1066.18       1290.17        55.42 o
  -9   5   2       1732.78       1813.68        55.04 o
  -8   5   2         99.25         99.68        13.09 o
  -7   5   2         28.04         43.93        13.68 o
  -6   5   2        521.90        529.56        31.80 o
  -5   5   2        783.53        645.29        30.07 o
  -4   5   2       2153.65       2017.68        59.91 o
  -3   5   2      11000.62      10279.05       321.28 o
  -2   5   2       8186.67       7833.30       245.82 o
  -1   5   2       1518.61       1650.36        54.95 o
   0   5   2      11865.74      11239.77       420.97 o
   1   5   2        680.04        518.84        37.86 o
   2   5   2       2466.79       2576.84       124.78 o
   3   5   2        580.97        450.64        41.08 o
   4   5   2        205.50        212.72        35.63 o
   5   5   2        828.12        741.07        36.26 o
   6   5   2       1155.51       1259.77        57.67 o
   7   5   2       4127.56       4268.42       162.74 o
   8   5   2       1111.07       1263.18       120.60 o
   9   5   2        954.12       1207.09        83.96 o
  10   5   2        424.78        442.48        58.10 o
  11   5   2       1333.21       1423.26       141.88 o
  12   5   2        777.16        470.94       204.94 o
 -14   6   2        117.36        109.70        27.15 o
 -13   6   2       2289.51       2651.69       175.00 o
 -12   6   2        149.81        207.82        33.91 o
 -11   6   2        550.12        589.70        43.78 o
 -10   6   2        242.69        351.61        27.88 o
  -9   6   2       3531.91       3508.76        90.08 o
  -8   6   2       8584.16       8630.87       219.88 o
  -7   6   2       7206.28       7131.09       151.50 o
  -6   6   2        122.54        134.57        25.65 o
  -5   6   2       3206.14       3153.03       109.28 o
  -4   6   2       4315.04       3988.25       148.60 o
  -3   6   2       3296.63       3067.50       108.67 o
  -2   6   2        110.28         68.28        20.22 o
  -1   6   2       1016.87        958.81        39.82 o
   0   6   2        138.21        100.92        25.86 o
   1   6   2       2666.93       2459.60       108.32 o
   2   6   2        261.40        222.49        39.71 o
   3   6   2       1252.28       1218.22        79.29 o
   4   6   2        475.97        402.80        25.09 o
   5   6   2        299.65        304.82        18.77 o
   6   6   2       4086.71       4342.49       142.37 o
   7   6   2       8946.79      10133.82       470.86 o
   8   6   2        230.62        264.19        45.22 o
   9   6   2          3.12          7.13        38.10 o
  10   6   2        269.56        278.30        42.21 o
  11   6   2          3.43         -3.31        31.00 o
  12   6   2        179.07        101.18        25.48 o
 -14   7   2        578.33        405.63        55.13 o
 -13   7   2         63.54         55.44        28.72 o
 -12   7   2       1901.22       2388.27       153.68 o
 -11   7   2       1824.03       1941.04       112.26 o
 -10   7   2          0.42         44.26        22.89 o
  -9   7   2          6.76          3.12        14.96 o
  -8   7   2        424.22        488.93        26.42 o
  -7   7   2       1430.15       1427.12        42.86 o
  -6   7   2       5247.98       5185.17       115.48 o
  -5   7   2        171.66        106.00        33.21 o
  -4   7   2      12736.47      12610.85       568.94 o
  -3   7   2       1728.11       1887.55        79.64 o
  -2   7   2      31461.76      34089.54      2374.32 o
  -1   7   2      18747.14      20123.12      1105.96 o
   0   7   2       1958.13       1828.18        85.72 o
   1   7   2       1065.60        897.86        57.67 o
   2   7   2          3.20        -12.22        41.16 o
   3   7   2       1032.53        990.61        37.41 o
   4   7   2       1979.86       2004.10        62.02 o
   5   7   2        103.63        108.60        17.93 o
   6   7   2        233.00        248.94        20.81 o
   7   7   2       3396.12       3773.48       174.07 o
   8   7   2        260.54        302.15        55.33 o
   9   7   2         46.17         74.23        43.64 o
  10   7   2        765.46        784.83        65.98 o
  11   7   2        552.25        482.48        42.78 o
 -14   8   2         72.12         54.76        21.81 o
 -13   8   2          1.50        -18.32        27.90 o
 -12   8   2          5.23         10.72        22.60 o
 -11   8   2         70.32         78.23        27.45 o
 -10   8   2        821.61        730.10        45.18 o
  -9   8   2        233.72        220.34        23.95 o
  -8   8   2        122.38        162.18        21.65 o
  -7   8   2       2112.59       2020.07        60.44 o
  -6   8   2        451.06        434.07        22.35 o
  -5   8   2        914.23        937.55        34.89 o
  -4   8   2      10371.26       9905.20       307.61 o
  -3   8   2       3184.28       3135.89       122.67 o
  -2   8   2       1726.39       1893.21        74.18 o
  -1   8   2         36.98         39.98        31.80 o
   0   8   2        142.88        164.51        30.30 o
   1   8   2        171.68        146.32        18.96 o
   2   8   2       1339.29       1436.72        40.98 o
   3   8   2        199.77        192.04        20.89 o
   4   8   2        848.60        908.12        42.09 o
   5   8   2         86.87        128.17        20.59 o
   6   8   2        557.56        729.16        66.19 o
   7   8   2        972.93       1154.44        76.38 o
   8   8   2         34.70         82.40        35.68 o
   9   8   2        134.67        137.55        40.38 o
  10   8   2         25.16         54.31        28.03 o
 -14   9   2        566.37        249.92        19.10 o
 -13   9   2          6.77         37.44        23.63 o
 -12   9   2       1942.20       2184.71       106.47 o
 -11   9   2         27.33          0.78        29.07 o
 -10   9   2         62.62         88.73        29.20 o
  -9   9   2        148.86        195.45        27.27 o
  -8   9   2        122.34        194.55        30.05 o
  -7   9   2       1336.36       1350.35        57.97 o
  -6   9   2        314.60        312.02        27.50 o
  -5   9   2       1462.52       1609.87        55.68 o
  -4   9   2        293.60        330.15        25.93 o
  -3   9   2       3197.40       2634.79        67.75 o
  -2   9   2       2339.78       1899.19        52.59 o
  -1   9   2       1862.41       1513.39        47.43 o
   0   9   2       5182.05       4891.38       141.48 o
   1   9   2       2353.16       2156.68        81.09 o
   2   9   2        279.68        269.18        18.66 o
   3   9   2        907.79        967.64        48.89 o
   4   9   2       1092.43       1169.52        47.25 o
   5   9   2       1813.54       1890.25       126.09 o
   6   9   2         52.12         77.97        26.56 o
   7   9   2         91.77         98.98        30.66 o
   8   9   2         70.11         70.51        35.40 o
   9   9   2         31.08         19.55        32.14 o
  10   9   2          0.27          5.01        19.45 o
 -13  10   2        557.99        493.34        41.94 o
 -12  10   2       1363.37       1218.92       145.61 o
 -11  10   2          6.07         13.88        24.83 o
 -10  10   2        147.04        143.76        40.72 o
  -9  10   2        166.95        203.34        37.52 o
  -8  10   2        533.01        626.31        50.68 o
  -7  10   2       3852.87       4081.27       164.78 o
  -6  10   2        437.74        398.21        33.74 o
  -5  10   2        332.38        264.76        26.43 o
  -4  10   2      16016.57      15994.81       607.29 o
  -3  10   2      11829.42      11164.10       342.43 o
  -2  10   2       2280.49       2105.54        53.39 o
  -1  10   2       1316.84       1302.80        43.51 o
   0  10   2          4.62         31.84        17.71 o
   1  10   2       2100.12       2007.39        83.95 o
   2  10   2       4812.63       4986.40       148.29 o
   3  10   2        799.04        854.83        43.08 o
   4  10   2        831.46        901.80        45.82 o
   5  10   2         95.11         87.53        21.40 o
   6  10   2         62.07         92.92        32.12 o
   7  10   2        824.23        952.25        72.54 o
   8  10   2          7.72         16.61        30.67 o
   9  10   2        481.56        494.49        44.63 o
 -13  11   2         12.64         28.82        20.73 o
 -12  11   2       1463.87       1425.19       118.99 o
 -11  11   2       1052.70       1212.44        83.67 o
 -10  11   2        338.88        302.99        50.43 o
  -9  11   2        347.93        373.28        53.78 o
  -8  11   2       3650.43       4000.31       189.74 o
  -7  11   2       1626.45       1868.51        96.49 o
  -6  11   2       3457.95       3534.49       188.25 o
  -5  11   2       1416.42       1424.91        59.20 o
  -4  11   2        795.95        779.51        32.26 o
  -3  11   2        122.59         98.78        19.39 o
  -2  11   2        633.71        600.95        29.81 o
  -1  11   2       1230.50       1142.10        49.45 o
   0  11   2       1439.80       1589.14        84.15 o
   1  11   2       2242.61       2402.32       118.62 o
   2  11   2          8.67         15.16        20.36 o
   3  11   2       1821.47       2128.26        82.02 o
   4  11   2       2194.17       2256.12       129.83 o
   5  11   2       1058.18       1036.83        72.49 o
   6  11   2       1866.11       2047.22       125.39 o
   7  11   2         22.69         23.19        24.17 o
   8  11   2        670.82        674.51        54.51 o
 -12  12   2        224.38        180.63        27.22 o
 -11  12   2        481.80        530.81        53.29 o
 -10  12   2         37.76         47.23        35.05 o
  -9  12   2         25.16         31.57        42.00 o
  -8  12   2        209.40        197.59        48.13 o
  -7  12   2       1939.05       2099.35       156.63 o
  -6  12   2        949.71       1116.72        69.93 o
  -5  12   2        175.99        150.42        32.99 o
  -4  12   2       1962.34       1808.68       104.69 o
  -3  12   2         79.01         69.40        20.59 o
  -2  12   2        301.25        286.37        28.16 o
  -1  12   2       1073.39       1070.02        55.19 o
   0  12   2          5.47        -13.77        21.69 o
   1  12   2          0.62          6.65        22.32 o
   2  12   2        672.77        661.69        46.33 o
   3  12   2       1010.10       1058.03        77.28 o
   4  12   2         38.39         51.61        20.32 o
   5  12   2        332.38        280.35        37.08 o
   6  12   2        289.31        171.01        42.40 o
   7  12   2       1323.52        934.01        67.32 o
   8  12   2        265.64        215.10        28.26 o
 -12  13   2        168.34         97.38        19.12 o
 -11  13   2        261.14        200.11        35.59 o
 -10  13   2       1908.43       2270.84       104.37 o
  -9  13   2       2385.44       2851.66       123.30 o
  -8  13   2        352.25        413.17        41.61 o
  -7  13   2       2370.27       2445.48       171.99 o
  -6  13   2        333.36        350.94        42.86 o
  -5  13   2         44.97         58.16        28.90 o
  -4  13   2       1189.07       1279.07        72.20 o
  -3  13   2          5.98         -5.21        19.83 o
  -2  13   2        118.03        185.17        30.94 o
  -1  13   2        379.80        408.27        35.69 o
   0  13   2          1.67          3.26        23.05 o
   1  13   2         39.80         43.23        23.68 o
   2  13   2        215.33        302.34        43.72 o
   3  13   2        586.05        692.70        73.58 o
   4  13   2         20.57          9.85        25.25 o
   5  13   2        802.47        731.70        77.58 o
   6  13   2         15.85         12.47        17.99 o
   7  13   2         85.23         72.60        23.45 o
 -11  14   2         86.43         45.97        18.38 o
 -10  14   2         64.27         45.48        22.37 o
  -9  14   2        101.92        112.84        25.19 o
  -8  14   2        717.91        932.85        70.32 o
  -7  14   2        486.73        624.47        58.47 o
  -6  14   2       1078.21       1433.36        77.52 o
  -5  14   2        421.19        419.69        40.72 o
  -4  14   2       2805.21       2976.40       139.43 o
  -3  14   2       3381.80       4148.91       190.27 o
  -2  14   2        833.10       1000.51        77.63 o
  -1  14   2        579.85        647.85        61.50 o
   0  14   2        273.05        342.95        34.28 o
   1  14   2        463.29        607.72        46.38 o
   2  14   2        451.56        388.97        38.22 o
   3  14   2         28.15         28.39        26.08 o
   4  14   2         31.83         51.78        25.74 o
   5  14   2         70.66         47.13        18.69 o
 -10  15   2        246.02        196.46        28.88 o
  -9  15   2          6.72          2.76        19.41 o
  -8  15   2        794.86        756.08        50.41 o
  -7  15   2       1785.46       2088.61       148.73 o
  -6  15   2          7.60         -9.20        30.32 o
  -5  15   2        420.48        413.29        43.01 o
  -4  15   2        117.76        139.33        28.22 o
  -3  15   2        314.73        258.47        34.74 o
  -2  15   2        505.29        679.69        63.69 o
  -1  15   2        321.53        426.89        46.59 o
   0  15   2        447.26        547.47        65.17 o
   1  15   2       1870.54       2001.35       168.07 o
   2  15   2          3.24          7.49        25.60 o
   3  15   2        409.94        292.15        32.93 o
   4  15   2        188.66        111.08        20.96 o
  -8  16   2          2.53          4.13        22.70 o
  -7  16   2        879.58        878.97        65.09 o
  -6  16   2       1839.34       2188.37       120.44 o
  -5  16   2       1101.75       1163.09        87.27 o
  -4  16   2        517.80        575.32        55.12 o
  -3  16   2        193.80        212.66        39.05 o
  -2  16   2        138.19        169.42        39.64 o
  -1  16   2       1249.74       1161.71       111.31 o
   0  16   2         42.74         50.20        37.00 o
   1  16   2         20.44          2.20        28.56 o
   2  16   2        301.15        184.09        38.65 o
  -6  17   2         28.98         -1.63        22.14 o
  -5  17   2         95.95         78.08        29.15 o
  -4  17   2        518.44        500.58        42.28 o
  -3  17   2        312.13        288.09        41.97 o
  -2  17   2        950.93        949.86        80.41 o
  -1  17   2         91.96         78.36        23.95 o
   0  17   2        245.52        241.79        31.47 o
  -2 -17   3        179.92         90.80        16.55 o
  -1 -17   3          0.21        -19.02        20.28 o
   0 -17   3         25.34         30.64        17.89 o
   1 -17   3         38.26         69.74        24.10 o
   2 -17   3          9.74        -24.86        25.80 o
   3 -17   3         57.97         56.56        20.28 o
   4 -17   3       1481.84       1431.28       112.41 o
   5 -17   3        221.06        118.63        27.34 o
   6 -17   3         61.27         22.70        23.84 o
  -4 -16   3         61.02         41.75        16.50 o
  -3 -16   3          3.22         10.06        14.15 o
  -2 -16   3        471.46        459.16        56.20 o
  -1 -16   3        441.94        348.71        31.29 o
   0 -16   3        173.20        167.92        26.49 o
   1 -16   3        191.63        191.01        36.30 o
   2 -16   3        103.23         80.52        29.91 o
   3 -16   3        444.20        419.58        49.30 o
   4 -16   3       2714.35       3088.41       218.92 o
   5 -16   3          6.65          1.97        26.07 o
   6 -16   3         72.18        101.38        29.56 o
   7 -16   3        232.94        175.59        24.73 o
   8 -16   3         75.63         73.90        25.54 o
  -5 -15   3         15.15         10.03        24.23 o
  -4 -15   3        275.67        232.97        23.01 o
  -3 -15   3        109.08        114.89        24.97 o
  -2 -15   3         34.68         40.18        22.48 o
  -1 -15   3        154.39        185.01        27.88 o
   0 -15   3        982.87       1151.01        64.42 o
   1 -15   3       1051.79       1005.32        72.05 o
   2 -15   3        196.16        225.92        27.69 o
   3 -15   3        643.60        599.19        85.72 o
   4 -15   3        507.77        584.72        60.78 o
   5 -15   3       1245.51       1636.74        89.58 o
   6 -15   3        626.76        759.41        57.54 o
   7 -15   3        940.82       1080.31        66.64 o
   8 -15   3       1035.78       1198.21        69.10 o
   9 -15   3        221.84        187.23        32.09 o
  -7 -14   3         49.54         45.20        23.27 o
  -6 -14   3         30.49         49.51        21.44 o
  -5 -14   3         27.10         31.18        20.65 o
  -4 -14   3        451.72        495.00        53.67 o
  -3 -14   3         44.74         75.74        29.65 o
  -2 -14   3        112.75        128.36        29.41 o
  -1 -14   3         28.79         40.50        31.19 o
   0 -14   3       2064.60       2145.39        99.33 o
   1 -14   3       2182.04       2120.20        88.68 o
   2 -14   3         88.83         91.32        24.24 o
   3 -14   3         14.79          8.27        21.43 o
   4 -14   3        399.00        412.61        30.08 o
   5 -14   3         68.89         62.55        34.18 o
   6 -14   3       1098.49       1390.86        85.69 o
   7 -14   3       1982.18       2158.49        91.14 o
   8 -14   3       1440.81       1723.67        86.87 o
   9 -14   3       1323.91       1390.18        78.60 o
  10 -14   3        164.26        170.33        26.54 o
  -8 -13   3        311.96        230.77        40.46 o
  -7 -13   3         26.81         -0.23        18.49 o
  -6 -13   3        177.05        137.60        20.48 o
  -5 -13   3        295.54        324.29        33.93 o
  -4 -13   3         51.87         61.78        25.29 o
  -3 -13   3         83.24         39.36        27.28 o
  -2 -13   3          1.50         25.91        27.41 o
  -1 -13   3         67.63         81.96        26.12 o
   0 -13   3        941.22        983.39        55.35 o
   1 -13   3        471.46        525.88        35.32 o
   2 -13   3        566.22        603.21        38.62 o
   3 -13   3       3222.14       3027.29       107.01 o
   4 -13   3        718.83        793.81        37.80 o
   5 -13   3        345.28        441.35        31.27 o
   6 -13   3         37.44         33.27        24.95 o
   7 -13   3        383.60        434.01        47.75 o
   8 -13   3          8.11         12.30        27.36 o
   9 -13   3         16.09         13.78        27.34 o
  10 -13   3       1888.48       2015.33       105.95 o
  11 -13   3        219.57        145.36        27.52 o
  -9 -12   3        146.29        142.66        32.47 o
  -8 -12   3        278.55        268.14        28.43 o
  -7 -12   3         60.86         37.24        24.54 o
  -6 -12   3        104.25        133.86        26.57 o
  -5 -12   3         49.11         68.58        24.26 o
  -4 -12   3        279.17        263.44        26.98 o
  -3 -12   3        172.34        184.06        29.50 o
  -2 -12   3       4560.49       4609.70       178.69 o
  -1 -12   3       1307.66       1405.86        65.16 o
   0 -12   3        479.83        452.73        27.11 o
   1 -12   3         79.44         81.28        16.97 o
   2 -12   3         37.50         43.38        20.42 o
   3 -12   3        346.40        386.55        26.25 o
   4 -12   3         82.14         75.86        20.19 o
   5 -12   3         74.44         43.44        20.15 o
   6 -12   3       3713.68       3991.46       140.58 o
   7 -12   3       4033.63       4492.10       218.45 o
   8 -12   3        938.32        889.25        68.37 o
   9 -12   3         16.72         18.97        34.62 o
  10 -12   3       1333.55       1345.81       124.70 o
  11 -12   3       1522.28       1368.81        92.82 o
  12 -12   3        104.08         81.09        64.57 o
 -10 -11   3        136.24        106.50        26.69 o
  -9 -11   3         62.22         42.99        21.12 o
  -8 -11   3         50.78         23.98        23.07 o
  -7 -11   3         15.57          9.68        20.83 o
  -6 -11   3        443.39        441.86        34.08 o
  -5 -11   3         10.18        -11.59        22.60 o
  -4 -11   3        130.51        143.87        23.00 o
  -3 -11   3          2.15          6.92        16.83 o
  -2 -11   3       1742.49       1855.82        78.66 o
  -1 -11   3          0.05         14.94        19.53 o
   0 -11   3       2364.20       2445.04        71.72 o
   1 -11   3        453.89        474.05        22.69 o
   2 -11   3         26.48         27.90        15.60 o
   3 -11   3         76.08         93.54        18.81 o
   4 -11   3        193.60        213.40        21.93 o
   5 -11   3       1062.90       1210.16        61.83 o
   6 -11   3         33.85          7.33        25.45 o
   7 -11   3       1002.04       1145.52        62.63 o
   8 -11   3        428.18        484.42        47.42 o
   9 -11   3        416.32        455.13        36.40 o
  10 -11   3        491.63        489.71        47.34 o
  11 -11   3        295.35        259.22        30.84 o
  12 -11   3        277.54        149.22        70.13 o
 -10 -10   3        351.39        421.00        63.43 o
  -9 -10   3        239.64        220.78        27.97 o
  -8 -10   3          0.64          4.15        25.28 o
  -7 -10   3        129.14        117.52        25.99 o
  -6 -10   3         67.51         68.46        22.10 o
  -5 -10   3       6791.07       7023.43       240.89 o
  -4 -10   3       5615.98       5809.72       188.68 o
  -3 -10   3       5054.35       4806.02       143.51 o
  -2 -10   3       2190.31       2213.83        67.08 o
  -1 -10   3        308.28        274.15        20.72 o
   0 -10   3       2421.77       2284.89        66.49 o
   1 -10   3       2148.70       2072.03        48.06 o
   2 -10   3        631.85        590.33        19.33 o
   3 -10   3        283.70        298.12        20.25 o
   4 -10   3       1040.17       1049.38        46.90 o
   5 -10   3        716.08        755.24        38.23 o
   6 -10   3        619.33        661.64        43.96 o
   7 -10   3        276.78        276.28        25.85 o
   8 -10   3        757.05        862.12        49.31 o
   9 -10   3          3.02        -10.55        26.77 o
  10 -10   3        976.39       1000.41        59.73 o
  11 -10   3        297.76        257.44        29.19 o
  12 -10   3         10.61         12.01        30.96 o
  13 -10   3         63.39         43.03        35.50 o
 -11  -9   3          7.16         34.30        29.34 o
 -10  -9   3        161.72        159.96        27.71 o
  -9  -9   3        153.45        185.46        34.63 o
  -8  -9   3          3.46          2.90        24.96 o
  -7  -9   3        413.88        438.38        32.10 o
  -6  -9   3       2201.03       2024.30        94.66 o
  -5  -9   3       2224.89       2013.18        66.10 o
  -4  -9   3       1419.22       1390.21        45.45 o
  -3  -9   3       3939.16       3592.26        89.01 o
  -2  -9   3       1168.97       1151.70        35.39 o
  -1  -9   3      12681.48      12204.78       381.96 o
   0  -9   3      17739.08      16631.71       607.90 o
   1  -9   3        868.99        898.06        41.85 o
   2  -9   3       4823.26       4350.34       114.99 o
   3  -9   3       1940.84       1609.07        50.16 o
   4  -9   3       2743.54       2601.35        70.39 o
   5  -9   3        547.31        606.98        35.22 o
   6  -9   3        458.43        609.09        46.98 o
   7  -9   3        198.03        238.49        26.22 o
   8  -9   3         86.64         96.65        26.14 o
   9  -9   3       2171.86       2284.36       178.04 o
  10  -9   3          0.87          6.48        23.69 o
  11  -9   3        607.88        491.92        58.26 o
  12  -9   3        213.89        193.50        48.75 o
  13  -9   3        205.37        187.28        66.73 o
 -12  -8   3         16.47         50.26        77.25 o
 -11  -8   3         13.18         15.23        25.47 o
 -10  -8   3         72.87        104.54        34.04 o
  -9  -8   3         30.58         58.56        24.70 o
  -8  -8   3        482.96        483.32        39.58 o
  -7  -8   3         53.57         47.25        22.14 o
  -6  -8   3       1433.35       1395.99        52.22 o
  -5  -8   3        271.60        246.88        20.42 o
  -4  -8   3       1618.87       1406.90        39.40 o
  -3  -8   3       3123.13       2928.14        75.63 o
  -2  -8   3          0.59          7.20        20.20 o
  -1  -8   3       2166.72       2153.45       122.37 o
   0  -8   3       4592.59       4058.83       165.56 o
   1  -8   3      17125.41      15308.73       698.15 o
   2  -8   3      12211.79      11773.04       601.97 o
   3  -8   3       4144.42       4420.21       210.23 o
   4  -8   3         57.97         63.55        15.99 o
   5  -8   3       1882.75       2021.30        95.44 o
   6  -8   3      17614.59      18837.64       748.93 o
   7  -8   3       6642.22       6922.31       207.58 o
   8  -8   3        331.48        322.84        28.33 o
   9  -8   3       1633.58       1747.04        78.67 o
  10  -8   3        103.87        106.32        22.02 o
  11  -8   3        293.93        320.72        32.64 o
  12  -8   3         21.36         20.64        38.02 o
  13  -8   3         78.13         89.53        36.42 o
 -12  -7   3        102.41        128.69        34.80 o
 -11  -7   3         26.01         39.24        28.49 o
 -10  -7   3        169.26        237.47        40.97 o
  -9  -7   3         88.21         81.41        24.59 o
  -8  -7   3       1745.91       1828.98        82.39 o
  -7  -7   3         54.57         52.42        20.89 o
  -6  -7   3        124.34        135.66        17.70 o
  -5  -7   3        563.89        496.75        22.80 o
  -4  -7   3       6049.26       5706.58       171.71 o
  -3  -7   3        991.68        913.25        62.93 o
  -2  -7   3        216.98        263.18        32.51 o
  -1  -7   3        176.97        220.97        27.31 o
   0  -7   3       2144.48       1807.55        70.16 o
   1  -7   3        634.89        782.93        51.08 o
   2  -7   3      15762.42      15822.25       791.66 o
   3  -7   3       1261.55       1133.40        61.66 o
   4  -7   3        577.53        558.59        47.92 o
   5  -7   3         14.63         25.23        16.04 o
   6  -7   3         40.53         57.58        13.55 o
   7  -7   3       1295.89       1281.01        44.07 o
   8  -7   3        966.75       1090.83        43.26 o
   9  -7   3        527.76        560.60        35.81 o
  10  -7   3       2496.27       2680.64       121.89 o
  11  -7   3        172.40        170.24        26.75 o
  12  -7   3         61.30         82.92        35.77 o
  13  -7   3         80.76        108.12        41.26 o
 -13  -6   3        531.08        524.49        56.63 o
 -12  -6   3        334.36        303.61        42.31 o
 -11  -6   3        126.20         90.07        24.65 o
 -10  -6   3        166.01        193.71        28.73 o
  -9  -6   3       3693.97       3828.37       152.46 o
  -8  -6   3        623.02        641.19        34.41 o
  -7  -6   3        105.11         82.56        18.58 o
  -6  -6   3        614.71        659.69        27.77 o
  -5  -6   3        709.75        661.04        26.23 o
  -4  -6   3      10173.56       9071.13       407.04 o
  -3  -6   3      12660.87      13709.60       793.10 o
  -2  -6   3         96.73        133.95        27.11 o
  -1  -6   3       3430.42       3291.55        97.97 o
   0  -6   3        808.09        683.49        33.13 o
   1  -6   3       1528.19       1506.02        62.87 o
   2  -6   3         90.60         65.61        21.90 o
   3  -6   3       2534.61       2594.27       116.19 o
   4  -6   3       2748.86       2644.97       126.99 o
   5  -6   3      10811.19      11130.65       590.25 o
   6  -6   3        108.26         93.72        18.07 o
   7  -6   3        106.61        102.50        15.81 o
   8  -6   3       3828.47       3667.16        97.51 o
   9  -6   3       1719.89       1723.84        57.02 o
  10  -6   3        310.66        266.71        38.41 o
  11  -6   3        852.40        923.08       147.30 o
  12  -6   3        125.02        131.87        37.45 o
  13  -6   3         72.00         53.78        33.12 o
 -13  -5   3         37.29         25.33        42.55 o
 -12  -5   3         62.98         59.07        34.10 o
 -11  -5   3        440.71        407.49        43.01 o
 -10  -5   3       1084.42       1032.74        79.99 o
  -9  -5   3        391.69        399.63        28.64 o
  -8  -5   3       1638.24       1605.20        47.68 o
  -7  -5   3        736.76        666.78        27.15 o
  -6  -5   3       3420.73       3430.14        85.10 o
  -5  -5   3        706.30        715.94        44.01 o
  -4  -5   3       6810.41       7194.42       309.80 o
  -3  -5   3       1230.51       1255.26        61.47 o
  -2  -5   3       1382.70       1402.38        66.53 o
  -1  -5   3        523.89        412.93        25.11 o
   0  -5   3      14830.80      12417.87       446.52 o
   1  -5   3        413.47        448.94        34.55 o
   2  -5   3        133.22        163.58        27.25 o
   3  -5   3      10920.45      10483.96       406.35 o
   4  -5   3       1307.55       1119.96        49.58 o
   5  -5   3       2246.15       1964.42       104.79 o
   6  -5   3        221.07        191.85        22.49 o
   7  -5   3         74.60         54.95        12.92 o
   8  -5   3       5341.99       5571.10       146.34 o
   9  -5   3       6857.47       6737.41       210.51 o
  10  -5   3       3251.04       3574.56       166.51 o
  11  -5   3        276.56        351.71        46.05 o
  12  -5   3        875.53        928.09        73.61 o
  13  -5   3        150.73        184.65        28.92 o
  14  -5   3       1136.72       1296.89       231.54 o
 -13  -4   3         99.69        113.54        71.54 o
 -12  -4   3       1355.61       1480.12       108.30 o
 -11  -4   3       1173.43       1092.65        60.89 o
 -10  -4   3        885.27        925.14        55.11 o
  -9  -4   3       1059.47       1229.46        46.55 o
  -8  -4   3       1400.77       1401.96        40.27 o
  -7  -4   3        270.33        312.88        17.41 o
  -6  -4   3        382.64        435.12        27.23 o
  -5  -4   3       2307.91       2396.64        78.56 o
  -4  -4   3      27355.81      28736.76      1687.18 o
  -3  -4   3      14038.75      13173.17       620.70 o
  -2  -4   3         80.64        180.99        25.17 o
  -1  -4   3       8031.45       7474.71       224.31 o
   0  -4   3      16194.49      16463.56       632.42 o
   1  -4   3        631.79        552.07        27.90 o
   2  -4   3       4379.77       3424.17       104.73 o
   3  -4   3         95.19         93.51        11.50 o
   4  -4   3       2970.23       2936.18       144.58 o
   5  -4   3        124.25        122.18        23.22 o
   6  -4   3        168.26        157.38        33.56 o
   7  -4   3       1967.90       2056.19        69.24 o
   8  -4   3       1584.95       1532.41        61.12 o
   9  -4   3         39.06         25.60        25.86 o
  10  -4   3       1424.06       1694.53       146.84 o
  11  -4   3       2006.87       2457.59       120.76 o
  12  -4   3        455.33        508.63        55.82 o
  13  -4   3        217.45        229.96        36.56 o
  14  -4   3          0.20         28.41        25.31 o
 -14  -3   3        398.04        305.32        82.87 o
 -13  -3   3         65.23         81.11        23.14 o
 -12  -3   3        203.35        207.69        27.50 o
 -11  -3   3         17.23         27.36        21.33 o
 -10  -3   3          0.16          5.46        17.60 o
  -9  -3   3       3460.94       3466.66       103.62 o
  -8  -3   3      10455.85      10729.42       293.71 o
  -7  -3   3         73.74         91.81        12.27 o
  -6  -3   3       5210.86       4789.09       168.42 o
  -5  -3   3      17161.51      18750.82       823.09 o
  -4  -3   3       4260.56       4276.31       126.32 o
  -3  -3   3       8528.02       8415.54       274.85 o
  -2  -3   3        224.12        329.85        26.35 o
  -1  -3   3       2963.34       2679.22        70.56 o
   0  -3   3      11015.00      10394.55       340.43 o
   1  -3   3      10235.39       9841.63       294.28 o
   2  -3   3       2184.81       1506.62        41.38 o
   3  -3   3       6716.92       5980.04       183.61 o
   4  -3   3       5047.04       4464.84       156.57 o
   5  -3   3        242.74        330.04        31.20 o
   6  -3   3       7640.87       7524.70       326.72 o
   7  -3   3       1974.40       1811.04        93.11 o
   8  -3   3        861.90        807.80        40.91 o
   9  -3   3        272.39        293.26        41.81 o
  10  -3   3          9.03         18.71        38.09 o
  11  -3   3        335.52        395.28        46.62 o
  12  -3   3          5.96         22.63        32.94 o
  13  -3   3        254.86        176.83        31.21 o
  14  -3   3        385.81        296.94        42.16 o
 -14  -2   3        581.97        479.02        96.02 o
 -13  -2   3        147.84        124.10        29.69 o
 -12  -2   3        143.95         96.93        21.59 o
 -11  -2   3        225.77        243.31        24.93 o
 -10  -2   3       2046.02       2485.55        81.74 o
  -9  -2   3       2188.17       2447.98        69.28 o
  -8  -2   3        373.98        372.61        20.24 o
  -7  -2   3       7642.18       7747.42       235.05 o
  -6  -2   3         15.12         26.48        21.85 o
  -5  -2   3       2244.26       1976.40        53.02 o
  -4  -2   3       8075.98       7671.56       192.78 o
  -3  -2   3         97.18        140.81        18.43 o
  -2  -2   3      97570.37     142999.38     20584.89 o
  -1  -2   3      12328.15      11863.93       364.10 o
   0  -2   3        604.08        570.88        17.52 o
   1  -2   3        734.19        495.17        18.79 o
   2  -2   3        228.87        329.64        15.64 o
   3  -2   3       5972.73       5646.74       175.64 o
   4  -2   3        964.39       1009.39        42.17 o
   5  -2   3       9417.87       8812.07       333.11 o
   6  -2   3       1614.27       1710.93        84.02 o
   7  -2   3         46.30         42.02        16.05 o
   8  -2   3        552.66        583.57        31.66 o
   9  -2   3        935.36       1010.43        69.22 o
  10  -2   3         91.44        104.10        53.12 o
  11  -2   3       1326.34       1561.90        92.07 o
  12  -2   3         60.28         73.30        36.64 o
  13  -2   3         54.93         22.64        42.81 o
 -14  -1   3        184.68        129.67        31.36 o
 -13  -1   3        102.12         52.93        25.61 o
 -12  -1   3        283.49        278.45        30.08 o
 -11  -1   3        282.95        347.52        34.19 o
 -10  -1   3       8584.51       9750.83       340.14 o
  -9  -1   3        808.28        892.88        31.73 o
  -8  -1   3       8653.20       8413.26       196.36 o
  -7  -1   3       7421.51       7728.34       349.38 o
  -6  -1   3          4.20         21.13        17.78 o
  -5  -1   3        386.95        416.00        24.64 o
  -4  -1   3        236.46        311.96        18.65 o
  -3  -1   3      15108.64      14586.79       414.77 o
  -2  -1   3        970.63        667.28        20.07 o
  -1  -1   3         20.75         37.65         9.56 o
   0  -1   3       5122.73       5450.70       158.74 o
   1  -1   3       6777.45       5785.85       148.87 o
   2  -1   3      24034.34      26433.67      1153.57 o
   3  -1   3        427.33        334.65        21.01 o
   4  -1   3      18588.48      17347.10       771.99 o
   5  -1   3      11447.58      10139.63       409.56 o
   6  -1   3        255.14        226.97        32.18 o
   7  -1   3       3228.83       3048.10        84.78 o
   8  -1   3       3716.88       4077.33       115.03 o
   9  -1   3         78.78         61.31        25.83 o
  10  -1   3        671.00        778.09        90.70 o
  11  -1   3       1267.90       1578.73       112.78 o
  12  -1   3        735.76        856.62        58.15 o
  13  -1   3       1104.57       1347.08       106.46 o
 -14   0   3        242.73        178.76        28.40 o
 -13   0   3         70.59         65.95        24.63 o
 -12   0   3        972.51       1142.79        57.57 o
 -11   0   3        649.72        679.71        33.71 o
 -10   0   3        397.97        378.53        24.42 o
  -9   0   3        760.85        791.01        28.05 o
  -8   0   3         25.55         25.61        11.79 o
  -7   0   3          4.02         22.10        25.04 o
  -6   0   3       5395.57       5188.66       178.42 o
  -5   0   3         25.65         29.87        19.41 o
  -4   0   3        554.91        660.90        30.25 o
  -3   0   3      13112.85      13894.98       381.14 o
  -2   0   3      40832.62      49859.82      2702.57 o
  -1   0   3       2251.46       2199.95        40.10 o
   0   0   3      10367.54      10601.60       255.23 o
   1   0   3         30.62         39.39         6.81 o
   2   0   3        336.25        424.40        23.04 o
   3   0   3       1202.01       1054.24        43.58 o
   4   0   3       4001.63       3828.11       131.07 o
   5   0   3       8004.43       7242.75       305.37 o
   6   0   3       2646.44       2606.03       135.54 o
   7   0   3       6149.34       6382.27       179.52 o
   8   0   3       3289.37       3349.32        99.51 o
   9   0   3       1221.51       1255.84        65.15 o
  10   0   3       2301.01       2444.71       183.06 o
  11   0   3       2154.64       2394.42       148.59 o
  12   0   3        215.31        196.27        36.26 o
  13   0   3         13.41         59.53        35.03 o
 -14   1   3       3027.51       3565.09       252.60 o
 -13   1   3       2156.25       2531.31       111.14 o
 -12   1   3        563.33        567.81        41.90 o
 -11   1   3        189.69        201.36        24.63 o
 -10   1   3        170.93        208.21        23.84 o
  -9   1   3       1523.81       1410.88        41.24 o
  -8   1   3      10602.87      10449.42       282.41 o
  -7   1   3       2977.75       2852.52       119.76 o
  -6   1   3        272.87        381.55        34.36 o
  -5   1   3        976.29        961.52        42.45 o
  -4   1   3       2822.11       2377.98        67.94 o
  -3   1   3       1408.13       1413.08        38.25 o
  -2   1   3      10106.27       9255.94       214.73 o
  -1   1   3        743.25        732.76        15.22 o
   0   1   3       6531.84       6450.75       232.69 o
   1   1   3     109317.10     147823.86     16339.00 o
   2   1   3      25259.50      26546.86      1314.93 o
   3   1   3       4515.24       4517.77       137.50 o
   4   1   3        158.31        188.84        20.85 o
   5   1   3         23.93         25.54        25.21 o
   6   1   3       6118.58       6070.03       327.86 o
   7   1   3      10091.64      10206.07       352.81 o
   8   1   3       8594.48       8498.26       304.67 o
   9   1   3         88.75         67.75        24.16 o
  10   1   3        267.74        277.36        35.24 o
  11   1   3         61.92         28.24        31.22 o
  12   1   3          3.35          1.17        36.04 o
  13   1   3         18.78         21.55        34.23 o
 -14   2   3        229.02        230.45        31.72 o
 -13   2   3         39.16         55.71        21.67 o
 -12   2   3       1833.49       2007.01        83.39 o
 -11   2   3       1667.34       1826.35        66.57 o
 -10   2   3         39.97         27.05        17.45 o
  -9   2   3         25.78         33.07        14.39 o
  -8   2   3        168.80        136.60        13.08 o
  -7   2   3        275.14        507.07        45.85 o
  -6   2   3       3479.40       2924.36       109.53 o
  -5   2   3       2714.10       2748.64       100.30 o
  -4   2   3       3094.61       3182.09        91.94 o
  -3   2   3      10827.22      10031.37       312.74 o
  -2   2   3       4755.37       3779.09       110.81 o
  -1   2   3        284.74        387.75        15.10 o
   0   2   3       1158.95       1243.81        49.09 o
   1   2   3       8201.60       7736.76       307.88 o
   2   2   3       7007.84       5799.22       212.45 o
   3   2   3      10570.62       8661.72       254.54 o
   4   2   3       5083.11       4285.57       166.54 o
   5   2   3       9046.64       8991.16       461.44 o
   6   2   3         55.33         51.32        16.97 o
   7   2   3       3015.80       2928.83        95.70 o
   8   2   3        440.77        455.89        36.43 o
   9   2   3        510.73        549.44        41.86 o
  10   2   3       1379.39       1648.61        97.44 o
  11   2   3        425.76        412.41        42.25 o
  12   2   3        276.92        248.89        71.50 o
  13   2   3        394.85        303.23       127.58 o
 -15   3   3         36.21          1.87        17.91 o
 -14   3   3        286.40        263.93        31.70 o
 -13   3   3         10.00         28.51        23.68 o
 -12   3   3        462.13        492.93        32.91 o
 -11   3   3        434.40        523.30        30.10 o
 -10   3   3        105.75        114.55        17.46 o
  -9   3   3        504.73        500.56        22.96 o
  -8   3   3       1177.79        951.36        31.08 o
  -7   3   3        747.85        871.86        54.35 o
  -6   3   3        223.46        176.42        28.19 o
  -5   3   3        208.00        396.27        30.35 o
  -4   3   3        211.24        240.24        24.16 o
  -3   3   3        118.79        113.93        11.21 o
  -2   3   3         13.51         49.27         9.44 o
  -1   3   3       6447.51       6249.08       123.30 o
   0   3   3       5674.09       5265.71       118.78 o
   1   3   3       2713.12       2127.30        67.35 o
   2   3   3         66.24         89.81        17.25 o
   3   3   3         41.42         61.76        17.25 o
   4   3   3       1860.63       1489.93       113.25 o
   5   3   3       3755.86       3299.62       251.47 o
   6   3   3       4307.96       4755.25       160.33 o
   7   3   3       9856.33      11039.99       497.36 o
   8   3   3       1331.85       1475.75       103.12 o
   9   3   3        476.81        530.36        75.61 o
  10   3   3         34.16         50.42        29.78 o
  11   3   3        738.11        745.52        57.88 o
  12   3   3        582.58        531.40        83.80 o
 -15   4   3        380.87        371.72        53.80 o
 -14   4   3        595.60        487.94        37.44 o
 -13   4   3        135.41        165.72        30.02 o
 -12   4   3       3032.69       3445.51       131.31 o
 -11   4   3        394.49        393.84        37.95 o
 -10   4   3       5176.19       4862.41       139.69 o
  -9   4   3        118.33        114.72        17.20 o
  -8   4   3        784.31        818.46        21.77 o
  -7   4   3        431.42        375.48        42.18 o
  -6   4   3        203.35        285.87        26.34 o
  -5   4   3         53.12        118.35        20.53 o
  -4   4   3       2571.00       2714.21        74.78 o
  -3   4   3        697.45        663.15        31.94 o
  -2   4   3        322.71        181.31        12.91 o
  -1   4   3         49.36         73.55        13.75 o
   0   4   3        227.51        273.99        21.03 o
   1   4   3        724.69        919.53        48.11 o
   2   4   3       4825.62       4436.00       225.14 o
   3   4   3       3940.68       3559.23       158.05 o
   4   4   3        376.24        315.79        30.40 o
   5   4   3        516.07        572.38        41.77 o
   6   4   3        241.50        213.22        19.87 o
   7   4   3        741.90        751.04        53.62 o
   8   4   3       1933.70       1982.51       108.61 o
   9   4   3          4.58         43.51        36.18 o
  10   4   3         19.05         14.56        33.64 o
  11   4   3       1570.70       1902.47       112.77 o
  12   4   3        244.56        180.77        45.06 o
 -14   5   3        943.20       1013.47        71.13 o
 -13   5   3       2988.96       3397.97       154.78 o
 -12   5   3        581.46        588.83        41.96 o
 -11   5   3        558.00        570.93        29.32 o
 -10   5   3         41.25         29.54        15.67 o
  -9   5   3        395.69        404.97        20.82 o
  -8   5   3        714.71        685.63        20.74 o
  -7   5   3        576.42        678.21        26.09 o
  -6   5   3       1631.52       1328.86        46.68 o
  -5   5   3        194.04        312.80        23.73 o
  -4   5   3      47016.01      49621.87      3385.36 o
  -3   5   3      40523.76      42726.36      2548.92 o
  -2   5   3       9161.08       9748.19       268.81 o
  -1   5   3         25.20         27.98        13.92 o
   0   5   3        589.81        574.86        29.45 o
   1   5   3       2076.21       1834.66        75.98 o
   2   5   3       4865.88       4925.69       221.26 o
   3   5   3        760.33        833.93        53.23 o
   4   5   3       2956.33       2630.00        99.59 o
   5   5   3       2075.99       1963.20        75.10 o
   6   5   3       3675.53       3783.77       118.26 o
   7   5   3       5454.06       5940.85       291.03 o
   8   5   3         25.59         29.41        34.73 o
   9   5   3        208.26        325.74        55.69 o
  10   5   3        739.34        845.90        71.09 o
  11   5   3        419.43        410.76        43.05 o
  12   5   3         65.30         21.36        28.57 o
 -14   6   3        434.87        392.71        43.90 o
 -13   6   3         24.66          5.48        26.91 o
 -12   6   3       8538.57       9871.17       478.90 o
 -11   6   3       3315.40       3545.17       139.29 o
 -10   6   3       1059.20       1115.58        50.82 o
  -9   6   3         51.00         83.62        14.78 o
  -8   6   3        514.79        401.85        17.54 o
  -7   6   3        728.43        756.04        20.73 o
  -6   6   3       4000.50       3742.50       135.96 o
  -5   6   3        306.47        403.23        29.35 o
  -4   6   3         37.28         38.92        17.17 o
  -3   6   3       1555.63       1442.18        55.93 o
  -2   6   3        200.35        187.62        18.16 o
  -1   6   3       5967.66       6141.19       191.74 o
   0   6   3      11210.51      10272.96       398.19 o
   1   6   3       7433.49       7146.85       315.03 o
   2   6   3       2642.02       2601.97       156.30 o
   3   6   3       7704.24       6273.28       229.41 o
   4   6   3       7208.27       6495.62       199.19 o
   5   6   3       1768.08       1776.41        64.58 o
   6   6   3        488.35        533.46        30.20 o
   7   6   3       2513.04       2853.33       150.06 o
   8   6   3        779.32        923.80        77.32 o
   9   6   3         30.01         69.76        36.45 o
  10   6   3        321.42        353.03        46.98 o
  11   6   3         47.60         25.84        27.36 o
 -14   7   3         11.65         -1.79        25.53 o
 -13   7   3         21.39         43.83        28.90 o
 -12   7   3         66.32         84.19        32.02 o
 -11   7   3         18.02         20.65        25.54 o
 -10   7   3        150.85        121.97        23.60 o
  -9   7   3         12.06         31.63        18.78 o
  -8   7   3       4496.38       4794.18       125.80 o
  -7   7   3       4916.28       4881.26       133.61 o
  -6   7   3         12.61         17.02        13.33 o
  -5   7   3       4813.17       4529.59       186.36 o
  -4   7   3       5018.43       4722.96       179.36 o
  -3   7   3       3440.23       3444.68       132.80 o
  -2   7   3        581.65        552.88        33.18 o
  -1   7   3        303.09        344.37        32.86 o
   0   7   3       1981.91       2081.97        93.05 o
   1   7   3       5791.57       5994.91       272.94 o
   2   7   3       6633.70       6210.08       198.33 o
   3   7   3       1783.02       1738.39        67.20 o
   4   7   3       1622.25       1730.12        58.61 o
   5   7   3        435.72        435.03        26.85 o
   6   7   3       6976.33       7199.37       277.04 o
   7   7   3       4808.02       5723.44       326.18 o
   8   7   3         57.51         62.72        49.99 o
   9   7   3        382.58        517.95        60.14 o
  10   7   3        159.63        150.94        35.56 o
  11   7   3          4.03         12.59        23.02 o
 -14   8   3         16.71         15.14        15.46 o
 -13   8   3          2.85         14.55        22.85 o
 -12   8   3         23.48         28.92        25.77 o
 -11   8   3          5.30         21.05        25.69 o
 -10   8   3        349.39        352.58        29.89 o
  -9   8   3        725.63        747.18        40.29 o
  -8   8   3         47.73         40.59        20.16 o
  -7   8   3       1605.43       1678.85        55.10 o
  -6   8   3          9.56         -0.16        14.69 o
  -5   8   3        817.64        745.44        28.35 o
  -4   8   3       2284.99       2181.17        79.21 o
  -3   8   3        129.37        131.06        24.70 o
  -2   8   3       1445.55       1685.28        83.66 o
  -1   8   3       2312.72       2534.00       129.79 o
   0   8   3       2102.09       2384.31        68.65 o
   1   8   3       1089.35        998.56        38.00 o
   2   8   3         54.53         70.43        16.03 o
   3   8   3       1076.02       1030.82        37.08 o
   4   8   3        381.59        438.09        27.93 o
   5   8   3       2157.25       2526.56       116.21 o
   6   8   3         65.51         79.65        28.14 o
   7   8   3        532.22        583.87        55.53 o
   8   8   3        173.54        198.14        48.95 o
   9   8   3         16.71        -16.32        30.63 o
  10   8   3        177.00        136.16        33.77 o
 -14   9   3         79.87         25.52        15.11 o
 -13   9   3         93.76         65.27        22.84 o
 -12   9   3         51.64         39.39        24.66 o
 -11   9   3         22.08         36.12        27.01 o
 -10   9   3       1863.52       1959.23       131.20 o
  -9   9   3        300.54        349.80        40.60 o
  -8   9   3        228.89        232.66        34.57 o
  -7   9   3        901.33        963.60        58.54 o
  -6   9   3        848.96        875.58        42.93 o
  -5   9   3        162.83        140.79        18.98 o
  -4   9   3      12705.09      12332.06       349.75 o
  -3   9   3      13441.08      11611.46       325.92 o
  -2   9   3        600.35        422.09        18.11 o
  -1   9   3        998.66       1039.88        43.86 o
   0   9   3       1702.05       1677.55        78.95 o
   1   9   3          6.03          3.25        16.87 o
   2   9   3         24.96         40.93        16.05 o
   3   9   3        947.33        913.67        55.64 o
   4   9   3        115.96        156.41        23.03 o
   5   9   3         27.07         39.56        23.66 o
   6   9   3         60.69         94.39        25.18 o
   7   9   3         40.91         20.18        32.87 o
   8   9   3          8.92         18.26        32.62 o
   9   9   3        302.12        234.40        32.77 o
  10   9   3         15.99         27.93        27.37 o
 -13  10   3         39.70          3.14        24.54 o
 -12  10   3        174.47        131.18        36.70 o
 -11  10   3        168.85        196.30        48.51 o
 -10  10   3         55.50         76.07        40.38 o
  -9  10   3        178.37        187.27        35.49 o
  -8  10   3       1131.09       1235.53        66.07 o
  -7  10   3        553.98        536.05        39.99 o
  -6  10   3        369.87        444.79        36.05 o
  -5  10   3        626.45        579.86        34.56 o
  -4  10   3       1840.02       1526.65        45.06 o
  -3  10   3        404.06        394.62        19.51 o
  -2  10   3       7733.03       7394.47       218.88 o
  -1  10   3       1386.94       1482.10        68.19 o
   0  10   3       2286.84       2202.56       106.96 o
   1  10   3       1169.97       1256.54        55.91 o
   2  10   3        136.39        145.53        20.16 o
   3  10   3       4511.89       5286.38       213.62 o
   4  10   3       1672.86       1906.72       143.77 o
   5  10   3        183.84        150.26        30.30 o
   6  10   3          5.91          1.76        33.05 o
   7  10   3          9.96         10.06        27.25 o
   8  10   3          3.83         13.88        24.54 o
   9  10   3         78.87         38.76        20.33 o
 -13  11   3          9.11          3.17        20.37 o
 -12  11   3        258.50        241.39        33.63 o
 -11  11   3         59.76         74.38        34.01 o
 -10  11   3        110.19        138.50        47.87 o
  -9  11   3         13.52         27.88        40.04 o
  -8  11   3        378.75        391.71        45.82 o
  -7  11   3       2174.13       2537.13       112.53 o
  -6  11   3        794.38        774.96        48.22 o
  -5  11   3        159.88        248.06        28.74 o
  -4  11   3       4509.14       4485.20       125.53 o
  -3  11   3       3443.20       3412.59       101.69 o
  -2  11   3        149.49        109.27        18.72 o
  -1  11   3        524.06        559.55        39.76 o
   0  11   3         16.69         14.90        21.61 o
   1  11   3         20.93         24.53        21.75 o
   2  11   3       1416.89       1350.55        75.43 o
   3  11   3       3978.41       4573.61       207.95 o
   4  11   3        588.71        750.87        49.03 o
   5  11   3       1490.03       1653.24       100.61 o
   6  11   3        207.50        330.61        45.11 o
   7  11   3        549.44        572.12        45.58 o
   8  11   3        524.46        417.38        54.54 o
 -12  12   3          0.16         -7.94        20.57 o
 -11  12   3         73.20         71.00        33.16 o
 -10  12   3        195.05        260.12        51.28 o
  -9  12   3          0.73         20.19        38.35 o
  -8  12   3       3392.81       3808.47       209.24 o
  -7  12   3       3457.09       3721.62       160.79 o
  -6  12   3       1092.02       1177.39        58.25 o
  -5  12   3       6383.53       6585.69       228.56 o
  -4  12   3        322.72        423.41        28.64 o
  -3  12   3       2418.26       2360.57       120.14 o
  -2  12   3        246.57        283.29        34.09 o
  -1  12   3         88.72        135.15        29.20 o
   0  12   3         92.15        122.94        28.69 o
   1  12   3        112.32        153.03        36.09 o
   2  12   3        301.79        238.92        53.32 o
   3  12   3       2039.40       2358.80       110.24 o
   4  12   3        310.44        368.37        40.41 o
   5  12   3          4.09         -1.69        22.96 o
   6  12   3        117.65         98.38        25.03 o
   7  12   3        151.66         92.67        19.46 o
 -12  13   3        284.36        215.15        36.33 o
 -11  13   3          7.60          4.52        22.86 o
 -10  13   3         11.15        -24.37        24.37 o
  -9  13   3        532.11        646.29        45.94 o
  -8  13   3       4482.18       5303.93       255.38 o
  -7  13   3        344.39        369.59        41.19 o
  -6  13   3         11.67         23.00        30.40 o
  -5  13   3       2183.99       2263.37       156.36 o
  -4  13   3       1763.81       1847.81       128.99 o
  -3  13   3        959.81       1109.34        65.56 o
  -2  13   3        424.23        437.61        43.15 o
  -1  13   3        675.36        921.11        71.43 o
   0  13   3         47.43         58.51        32.74 o
   1  13   3         16.01         -1.81        29.77 o
   2  13   3          9.09          3.52        33.23 o
   3  13   3        250.86        265.90        37.08 o
   4  13   3        823.78        878.96        68.12 o
   5  13   3        487.00        427.02        42.50 o
   6  13   3        437.99        255.41        46.96 o
 -11  14   3          4.64        -18.25        26.71 o
 -10  14   3        250.65        221.01        23.86 o
  -9  14   3       2367.06       2760.49       146.78 o
  -8  14   3         24.63         36.95        23.87 o
  -7  14   3       3654.62       3928.09       184.51 o
  -6  14   3        136.31        150.25        27.24 o
  -5  14   3        276.41        301.42        33.02 o
  -4  14   3         58.06         78.49        31.09 o
  -3  14   3         12.16         39.66        26.03 o
  -2  14   3        210.48        259.49        33.88 o
  -1  14   3        666.18        741.38        52.98 o
   0  14   3         30.61          6.27        32.98 o
   1  14   3          0.26         -6.08        26.82 o
   2  14   3        304.46        362.70        44.67 o
   3  14   3         20.76         48.57        37.41 o
   4  14   3        127.67         87.29        26.12 o
   5  14   3         94.09         68.83        20.80 o
 -10  15   3         39.81         37.39        26.65 o
  -9  15   3        219.05        178.96        25.83 o
  -8  15   3         12.30         13.95        28.38 o
  -7  15   3         40.15         31.51        30.91 o
  -6  15   3       1076.00       1134.68        88.09 o
  -5  15   3        905.68        799.52        59.27 o
  -4  15   3        664.06        654.12        72.97 o
  -3  15   3        899.64       1161.44        75.96 o
  -2  15   3         18.05         23.01        30.20 o
  -1  15   3        126.18        122.47        30.59 o
   0  15   3         70.79         66.55        23.75 o
   1  15   3         24.36         36.91        22.54 o
   2  15   3        465.71        443.74        41.75 o
   3  15   3        638.90        402.06        62.72 o
   4  15   3        143.34         67.85        32.29 o
  -8  16   3       1795.41       2014.28        92.28 o
  -7  16   3       1425.09       1575.65       119.61 o
  -6  16   3         40.65          3.43        29.23 o
  -5  16   3        300.31        276.66        46.27 o
  -4  16   3        344.17        380.93        45.77 o
  -3  16   3          2.57          3.72        28.78 o
  -2  16   3        236.64        163.26        40.11 o
  -1  16   3         48.73         32.98        31.44 o
   0  16   3        133.51        117.46        27.37 o
   1  16   3        393.65        383.34        58.11 o
   2  16   3        182.27        119.53        38.04 o
  -6  17   3       1486.27       1513.46       126.38 o
  -5  17   3        611.65        506.22        59.79 o
  -4  17   3         60.88         36.49        26.43 o
  -3  17   3         32.50         26.70        24.60 o
  -2  17   3        333.71        245.10        31.93 o
  -1  17   3        898.59        720.65       122.26 o
  -2 -17   4         84.30         16.23        12.63 o
  -1 -17   4         11.93         27.40        22.45 o
   0 -17   4        409.01        306.75        37.28 o
   1 -17   4        207.02        153.37        23.27 o
   2 -17   4          5.81         -7.22        21.55 o
   3 -17   4          5.71          8.03        21.79 o
   4 -17   4          0.38        -13.09        28.14 o
   5 -17   4       1243.21       1022.93        89.84 o
   6 -17   4        816.13        521.26        54.39 o
  -4 -16   4         18.06         31.02        13.65 o
  -3 -16   4        122.76         71.62        16.28 o
  -2 -16   4        443.42        488.17        54.79 o
  -1 -16   4         10.53        -21.15        21.15 o
   0 -16   4       1302.91       1219.66       136.42 o
   1 -16   4         67.91         54.89        24.19 o
   2 -16   4        427.39        366.21        61.30 o
   3 -16   4        233.69        217.23        26.04 o
   4 -16   4        928.46        743.35        53.66 o
   5 -16   4       1051.66       1032.71        59.68 o
   6 -16   4          7.66         18.19        22.40 o
   7 -16   4        145.78        124.66        25.38 o
   8 -16   4         29.79         25.76        19.91 o
  -6 -15   4          2.46          7.74        18.71 o
  -5 -15   4        188.92        111.82        20.85 o
  -4 -15   4        147.04        103.55        20.51 o
  -3 -15   4        137.63        145.46        28.70 o
  -2 -15   4        668.77        675.07        61.12 o
  -1 -15   4         17.97         -3.01        27.06 o
   0 -15   4        669.71        754.48        64.82 o
   1 -15   4        948.22        937.65        76.08 o
   2 -15   4        723.17        688.79        46.49 o
   3 -15   4          9.49         17.95        19.56 o
   4 -15   4       3631.83       3681.31       194.75 o
   5 -15   4        150.48        148.84        33.07 o
   6 -15   4         16.51         20.38        29.85 o
   7 -15   4        105.38        147.82        32.06 o
   8 -15   4         87.38        148.64        32.92 o
   9 -15   4        272.96        142.02        21.68 o
  -7 -14   4        103.86         69.08        34.23 o
  -6 -14   4        470.94        483.21        41.51 o
  -5 -14   4          8.50         18.02        21.01 o
  -4 -14   4        538.77        568.80        47.14 o
  -3 -14   4       1485.68       1507.83        78.40 o
  -2 -14   4        144.98        132.33        31.51 o
  -1 -14   4        690.96        778.78        47.49 o
   0 -14   4       1496.17       1589.20       110.56 o
   1 -14   4          6.83          0.36        22.55 o
   2 -14   4        643.28        621.60        41.70 o
   3 -14   4        270.82        279.06        27.75 o
   4 -14   4        487.94        484.20        40.24 o
   5 -14   4        263.62        288.43        28.22 o
   6 -14   4        193.31        167.43        24.44 o
   7 -14   4        296.69        319.76        36.33 o
   8 -14   4        208.79        249.51        38.27 o
   9 -14   4        843.03        681.79        43.97 o
  10 -14   4        744.26        616.70        70.26 o
  -8 -13   4         92.63        127.70        24.74 o
  -7 -13   4         60.69         19.86        17.08 o
  -6 -13   4         42.06         60.32        25.67 o
  -5 -13   4        214.26        216.24        28.26 o
  -4 -13   4        471.83        499.92        47.37 o
  -3 -13   4       1444.42       1546.74        84.36 o
  -2 -13   4        192.54        187.54        35.83 o
  -1 -13   4        211.87        257.39        33.47 o
   0 -13   4       1357.35       1455.17        67.37 o
   1 -13   4       5267.65       5231.74       184.82 o
   2 -13   4        131.19        181.53        27.07 o
   3 -13   4        134.25        111.52        24.82 o
   4 -13   4        145.03        117.99        22.53 o
   5 -13   4        475.54        451.45        36.32 o
   6 -13   4       3374.50       3884.65       151.38 o
   7 -13   4       4039.43       4662.19       182.93 o
   8 -13   4        134.33        148.52        34.90 o
   9 -13   4          1.24         -4.97        26.72 o
  10 -13   4        101.21         87.34        22.91 o
  11 -13   4         39.86         17.01        20.55 o
  -9 -12   4         40.76          7.61        25.02 o
  -8 -12   4        378.72        322.53        34.34 o
  -7 -12   4        299.57        206.56        27.96 o
  -6 -12   4         45.75          3.67        22.78 o
  -5 -12   4          2.52          2.04        21.11 o
  -4 -12   4        677.86        721.57        43.94 o
  -3 -12   4         52.63         84.23        27.10 o
  -2 -12   4        666.00        701.36        46.88 o
  -1 -12   4        615.48        647.43        46.05 o
   0 -12   4       1497.30       1583.46        66.62 o
   1 -12   4        388.38        382.80        30.17 o
   2 -12   4        421.75        490.23        30.62 o
   3 -12   4        400.22        376.62        27.96 o
   4 -12   4        161.51        133.71        22.28 o
   5 -12   4         65.84        105.42        24.10 o
   6 -12   4        156.77        122.46        27.72 o
   7 -12   4        673.15        989.73        55.60 o
   8 -12   4        300.77        265.75        47.20 o
   9 -12   4       1069.47       1085.68        78.04 o
  10 -12   4        277.98        293.49        46.85 o
  11 -12   4         22.17         44.97        26.85 o
 -10 -11   4        254.27        231.70        32.64 o
  -9 -11   4        117.39        111.07        29.88 o
  -8 -11   4        134.63        104.92        20.33 o
  -7 -11   4        104.48         83.28        24.29 o
  -6 -11   4         21.49         13.60        25.92 o
  -5 -11   4        944.92       1052.52        56.84 o
  -4 -11   4       1658.66       1651.72        62.47 o
  -3 -11   4       1334.01       1403.75        61.06 o
  -2 -11   4       2820.94       2953.02       104.37 o
  -1 -11   4        116.19         89.56        20.78 o
   0 -11   4         44.81         45.97        17.68 o
   1 -11   4         91.16         90.66        17.82 o
   2 -11   4        365.34        352.99        21.73 o
   3 -11   4        756.34        770.92        35.18 o
   4 -11   4         68.85         89.80        22.86 o
   5 -11   4        126.68        126.62        25.17 o
   6 -11   4        455.33        412.66        36.31 o
   7 -11   4       3065.31       3091.62       118.05 o
   8 -11   4        274.98        295.82        38.87 o
   9 -11   4         21.64         48.29        31.30 o
  10 -11   4          8.99          8.65        26.55 o
  11 -11   4        133.52         74.64        24.07 o
  12 -11   4        123.78        101.44        42.56 o
 -10 -10   4        117.28        161.04        42.26 o
  -9 -10   4         36.28         48.29        23.54 o
  -8 -10   4        296.56        319.37        33.96 o
  -7 -10   4        620.26        556.99        36.50 o
  -6 -10   4       1321.78       1350.03        65.04 o
  -5 -10   4       2675.85       2474.45        93.78 o
  -4 -10   4       1539.29       1409.07        46.68 o
  -3 -10   4       4067.80       3811.36       117.79 o
  -2 -10   4        544.19        524.84        29.13 o
  -1 -10   4         13.66         15.19        16.23 o
   0 -10   4       1279.16       1213.52        43.30 o
   1 -10   4         20.07         20.56        12.89 o
   2 -10   4       2090.84       2036.60        48.87 o
   3 -10   4         65.85         49.76        16.39 o
   4 -10   4        195.06        224.27        24.36 o
   5 -10   4         16.53         24.83        19.52 o
   6 -10   4          0.87          1.05        18.10 o
   7 -10   4         14.86         30.04        21.77 o
   8 -10   4        476.40        440.08        36.21 o
   9 -10   4        751.94        888.97        54.24 o
  10 -10   4        433.08        407.69        37.26 o
  11 -10   4        205.47        182.10        23.30 o
  12 -10   4          4.75         11.83        43.02 o
 -11  -9   4        527.91        599.40        71.79 o
 -10  -9   4        787.20       1085.42        97.54 o
  -9  -9   4        101.22        108.07        25.10 o
  -8  -9   4        587.11        622.07        44.75 o
  -7  -9   4        896.45        915.68        47.83 o
  -6  -9   4       1329.89       1261.01        60.86 o
  -5  -9   4        428.69        426.42        24.45 o
  -4  -9   4      15477.09      15040.60       541.06 o
  -3  -9   4      10212.83      10191.43       354.82 o
  -2  -9   4         28.42         42.10        15.48 o
  -1  -9   4        780.71        699.12        25.36 o
   0  -9   4       9462.41       8804.75       245.24 o
   1  -9   4       8710.33       7805.05       197.42 o
   2  -9   4       3169.65       2941.19        93.75 o
   3  -9   4        322.83        319.85        18.95 o
   4  -9   4        257.40        275.94        19.94 o
   5  -9   4         89.43         60.70        17.15 o
   6  -9   4       1068.16       1183.64        69.16 o
   7  -9   4         75.43         73.84        22.48 o
   8  -9   4       4634.45       4784.26       175.70 o
   9  -9   4        529.45        547.78        48.38 o
  10  -9   4       3946.29       3707.68       272.10 o
  11  -9   4       3708.73       3601.26       548.75 o
  12  -9   4        449.33        501.23        57.75 o
  13  -9   4        228.58        166.85        58.13 o
 -12  -8   4        251.14        254.03        42.39 o
 -11  -8   4         64.65         97.88        36.14 o
 -10  -8   4         49.46         43.01        24.11 o
  -9  -8   4        246.23        351.10        31.37 o
  -8  -8   4       1061.34       1190.60        59.70 o
  -7  -8   4        506.92        434.09        26.04 o
  -6  -8   4        242.50        298.70        22.24 o
  -5  -8   4         10.05          8.07        13.00 o
  -4  -8   4       6847.71       6210.76       162.41 o
  -3  -8   4      12567.48      11343.85       397.50 o
  -2  -8   4       2365.15       1950.59        77.94 o
  -1  -8   4       4003.03       3579.02       169.28 o
   0  -8   4      11238.86       9841.20       389.36 o
   1  -8   4        118.18         77.44        24.81 o
   2  -8   4       3139.40       2609.28       132.71 o
   3  -8   4       8863.31       8389.22       473.50 o
   4  -8   4       2376.35       2184.08        78.80 o
   5  -8   4         70.08         47.73        14.85 o
   6  -8   4        106.71        147.65        16.35 o
   7  -8   4        371.02        347.75        27.88 o
   8  -8   4          0.83         18.58        20.71 o
   9  -8   4        216.53        220.23        29.41 o
  10  -8   4          0.09         -2.04        19.39 o
  11  -8   4         36.96          6.47        25.88 o
  12  -8   4          6.56         -7.75        36.34 o
  13  -8   4        378.76        334.81        47.62 o
 -12  -7   4         51.49         97.51        38.39 o
 -11  -7   4        322.73        300.01        41.14 o
 -10  -7   4       1116.64       1188.86        80.74 o
  -9  -7   4        181.33        200.86        24.60 o
  -8  -7   4        272.56        295.77        26.89 o
  -7  -7   4       1694.41       1573.48        77.06 o
  -6  -7   4         18.45         15.39        15.10 o
  -5  -7   4        161.58        191.34        14.34 o
  -4  -7   4        672.75        515.74        25.64 o
  -3  -7   4         16.59         30.63        33.25 o
  -2  -7   4       7765.89       6367.05       288.50 o
  -1  -7   4       3616.74       3296.94       118.39 o
   0  -7   4        398.48        421.61        26.60 o
   1  -7   4         50.92         68.62        19.98 o
   2  -7   4       3598.90       3551.05       186.48 o
   3  -7   4         55.07         53.54        32.63 o
   4  -7   4       2483.95       2388.51       119.85 o
   5  -7   4        516.16        486.27        24.82 o
   6  -7   4       4230.18       3877.31        94.80 o
   7  -7   4      10321.88      10242.46       327.67 o
   8  -7   4        463.80        488.69        31.97 o
   9  -7   4        187.96        172.65        39.08 o
  10  -7   4        127.91        166.18        29.33 o
  11  -7   4        756.26        845.54        75.36 o
  12  -7   4         43.64         28.15        39.24 o
  13  -7   4          8.00         33.18        34.99 o
 -13  -6   4          4.55          8.94        38.12 o
 -12  -6   4          5.94          3.52        29.38 o
 -11  -6   4         56.04         41.34        23.15 o
 -10  -6   4        404.22        412.90        32.33 o
  -9  -6   4         57.15         99.54        23.52 o
  -8  -6   4       4864.14       4823.12       154.93 o
  -7  -6   4         82.75         74.28        16.50 o
  -6  -6   4        486.90        480.94        20.79 o
  -5  -6   4        605.71        526.87        20.90 o
  -4  -6   4      10570.59      10699.46       548.75 o
  -3  -6   4        222.63        264.21        42.66 o
  -2  -6   4        235.36        140.48        35.43 o
  -1  -6   4       2637.02       2122.19        91.93 o
   0  -6   4       2267.75       2055.92        62.95 o
   1  -6   4       2770.99       2691.03        90.93 o
   2  -6   4        705.51        690.41        40.46 o
   3  -6   4       2033.62       1810.60        81.36 o
   4  -6   4       2983.33       2959.89       121.09 o
   5  -6   4      18048.45      19436.75      1357.18 o
   6  -6   4        138.56        176.39        16.72 o
   7  -6   4       1298.54       1197.70        34.43 o
   8  -6   4       1097.70       1126.25        39.69 o
   9  -6   4        827.62        756.24        37.38 o
  10  -6   4         68.31         73.12        55.60 o
  11  -6   4         66.27         75.62        35.80 o
  12  -6   4        121.37        182.64        35.15 o
  13  -6   4        671.59        672.44       108.30 o
 -13  -5   4         31.59        -39.66        47.03 o
 -12  -5   4         73.32         68.35        28.89 o
 -11  -5   4        493.37        503.20        30.61 o
 -10  -5   4       1513.77       1583.90        77.07 o
  -9  -5   4       2041.12       2062.39        93.76 o
  -8  -5   4          3.53         12.32        16.14 o
  -7  -5   4         66.14         68.89        15.02 o
  -6  -5   4        335.83        378.06        18.23 o
  -5  -5   4       2333.84       2263.23        98.09 o
  -4  -5   4      15254.35      15766.64       786.14 o
  -3  -5   4       2909.56       2409.24       105.64 o
  -2  -5   4        174.86        162.29        28.41 o
  -1  -5   4        955.25        976.03        37.38 o
   0  -5   4         72.32         68.68        17.80 o
   1  -5   4         13.29         11.17        10.22 o
   2  -5   4       1512.77       1449.00        81.42 o
   3  -5   4       1523.38       1576.62        72.41 o
   4  -5   4         18.17         17.97        19.84 o
   5  -5   4       1466.36       1334.55        67.20 o
   6  -5   4        871.99        892.56        39.30 o
   7  -5   4        361.02        364.26        18.01 o
   8  -5   4       1106.30       1109.45        41.52 o
   9  -5   4         27.28         31.65        26.08 o
  10  -5   4       2075.63       2025.06       185.90 o
  11  -5   4       2006.61       2339.88       143.75 o
  12  -5   4        153.48        141.18        37.43 o
  13  -5   4        337.15        401.07        47.17 o
 -13  -4   4       1057.74        950.14       196.46 o
 -12  -4   4        192.73        182.33        28.11 o
 -11  -4   4        265.12        270.31        26.70 o
 -10  -4   4        176.74        158.26        21.71 o
  -9  -4   4       1501.30       1571.42        60.68 o
  -8  -4   4       1785.50       1676.48        61.34 o
  -7  -4   4         64.82         73.22        12.63 o
  -6  -4   4         17.29         11.93        17.68 o
  -5  -4   4          2.36         16.83        24.55 o
  -4  -4   4        420.33        487.77        35.99 o
  -3  -4   4         99.70        108.21        27.47 o
  -2  -4   4       1944.55       1826.40        69.62 o
  -1  -4   4        468.66        499.64        26.50 o
   0  -4   4        272.40        233.41        21.24 o
   1  -4   4       3084.29       2468.86       128.43 o
   2  -4   4         37.44         21.16        15.59 o
   3  -4   4       1764.58       1339.22        49.69 o
   4  -4   4        268.80        234.54        28.48 o
   5  -4   4       2381.73       2367.30       138.23 o
   6  -4   4        475.92        455.47        30.10 o
   7  -4   4       3250.70       3079.60        88.12 o
   8  -4   4       2018.07       1885.78        88.39 o
   9  -4   4       1763.51       1780.76        79.38 o
  10  -4   4       1617.91       1878.58       113.77 o
  11  -4   4         12.95          4.48        30.56 o
  12  -4   4        737.94        942.28       102.50 o
  13  -4   4         23.56         46.80        38.19 o
 -14  -3   4         63.84         24.94        34.48 o
 -13  -3   4        221.94        252.23        49.51 o
 -12  -3   4       2033.42       2034.82        90.69 o
 -11  -3   4       5054.34       5455.08       186.97 o
 -10  -3   4       1608.18       1807.17        78.89 o
  -9  -3   4        138.63        168.52        18.32 o
  -8  -3   4       1607.72       1542.67        39.74 o
  -7  -3   4      14381.62      13524.22       379.38 o
  -6  -3   4         81.26         67.11        23.29 o
  -5  -3   4       3155.67       3157.56       107.10 o
  -4  -3   4      15403.32      14920.60       556.00 o
  -3  -3   4       1518.32       1547.48        51.88 o
  -2  -3   4       4781.07       4397.70       129.35 o
  -1  -3   4       5292.57       4832.33       160.18 o
   0  -3   4       3499.13       2602.32        61.16 o
   1  -3   4       6263.68       5023.44       248.09 o
   2  -3   4       5547.31       4755.85       121.27 o
   3  -3   4       8127.77       7779.85       249.07 o
   4  -3   4       3218.37       2608.90       107.95 o
   5  -3   4       1193.39        919.53        48.45 o
   6  -3   4        784.06        771.25        61.52 o
   7  -3   4       1398.09       1373.23        53.49 o
   8  -3   4         90.56         85.81        29.35 o
   9  -3   4        780.05        883.95        60.88 o
  10  -3   4        276.43        304.57        48.37 o
  11  -3   4        942.01       1027.74       132.13 o
  12  -3   4        526.36        612.10        76.25 o
  13  -3   4        180.67        200.92        51.96 o
 -14  -2   4        107.73         88.83        26.96 o
 -13  -2   4         62.56         62.44        27.70 o
 -12  -2   4          4.92         15.02        19.67 o
 -11  -2   4        192.64        213.59        23.07 o
 -10  -2   4       1125.05       1162.71        47.49 o
  -9  -2   4       2315.86       2410.53        61.60 o
  -8  -2   4      11908.61      12070.52       311.88 o
  -7  -2   4       6043.54       6490.45       181.24 o
  -6  -2   4      10896.08      10119.56       386.61 o
  -5  -2   4      26316.98      28395.38      1410.88 o
  -4  -2   4      21279.69      21134.77       803.99 o
  -3  -2   4      46677.73      51931.71      3732.10 o
  -2  -2   4       1709.30       1479.15        50.95 o
  -1  -2   4      11651.20       9231.23       372.41 o
   0  -2   4       3869.42       3511.46       176.93 o
   1  -2   4       1576.09       1608.91        46.75 o
   2  -2   4       2498.49       2191.27        48.82 o
   3  -2   4          7.11         19.51        14.77 o
   4  -2   4      11739.60      12523.05       512.14 o
   5  -2   4       1999.93       1753.12        67.62 o
   6  -2   4       9459.82       8869.46       448.28 o
   7  -2   4       9871.87       9204.91       371.58 o
   8  -2   4       1266.97       1624.90        95.84 o
   9  -2   4        359.33        377.33        46.02 o
  10  -2   4        109.10        130.80        52.00 o
  11  -2   4        814.16        822.04       114.01 o
  12  -2   4        732.80        893.05       102.28 o
  13  -2   4        102.47         82.87        42.57 o
 -14  -1   4        141.37        102.48        26.47 o
 -13  -1   4         91.96        100.78        21.92 o
 -12  -1   4       1349.80       1228.85        69.90 o
 -11  -1   4         23.05         14.94        20.57 o
 -10  -1   4         28.11         35.22        19.10 o
  -9  -1   4       2759.72       3018.18        71.36 o
  -8  -1   4        903.59        937.09        24.40 o
  -7  -1   4        263.65        352.77        44.92 o
  -6  -1   4       7634.47       8009.37       246.50 o
  -5  -1   4       3384.42       3550.34        95.95 o
  -4  -1   4        139.04        106.61        15.08 o
  -3  -1   4      12869.17      12789.97       363.30 o
  -2  -1   4      63830.48      80821.97      6722.13 o
  -1  -1   4       2641.93       2186.58        40.79 o
   0  -1   4       1124.07       1153.38        31.43 o
   1  -1   4      97292.28     136334.58     22633.38 o
   2  -1   4        760.07        708.12        36.19 o
   3  -1   4        148.40        130.90        21.07 o
   4  -1   4       3132.90       2947.08       100.76 o
   5  -1   4       7881.49       7272.11       297.39 o
   6  -1   4       2013.52       1910.61       123.83 o
   7  -1   4       1369.88       1598.75        56.41 o
   8  -1   4        136.62        153.80        23.66 o
   9  -1   4       1847.16       2095.12       122.89 o
  10  -1   4         84.91        149.73        47.48 o
  11  -1   4       1629.97       1841.28       109.46 o
  12  -1   4        271.66        229.90        60.76 o
  13  -1   4        747.29        786.24       112.05 o
 -14   0   4       1027.93        934.98        83.11 o
 -13   0   4        806.28        854.71        47.37 o
 -12   0   4        378.02        358.67        32.64 o
 -11   0   4       1753.79       1930.03        67.23 o
 -10   0   4        379.12        417.29        26.34 o
  -9   0   4        423.32        375.79        22.34 o
  -8   0   4       3421.92       3482.97        88.32 o
  -7   0   4        537.46        532.33        40.89 o
  -6   0   4       4510.76       4483.92       169.44 o
  -5   0   4         67.72         51.15        20.03 o
  -4   0   4      18478.93      18486.79       668.88 o
  -3   0   4       6920.72       6095.33       131.01 o
  -2   0   4        610.39        613.78        16.92 o
  -1   0   4      15628.29      15124.33       390.96 o
   0   0   4       1663.26       1992.28        37.48 o
   1   0   4      51830.80      63295.91      6747.86 o
   2   0   4      24289.66      23406.65      1245.90 o
   3   0   4       8616.77       8203.28       352.07 o
   4   0   4        899.62        648.92        39.69 o
   5   0   4       7683.16       7318.20       400.14 o
   6   0   4        461.49        410.16        31.61 o
   7   0   4       3359.37       3471.70       121.23 o
   8   0   4       1569.29       1642.23        59.53 o
   9   0   4       1458.59       1524.06        76.85 o
  10   0   4        105.24        116.26        45.12 o
  11   0   4         23.87         27.83        48.22 o
  12   0   4          4.36         18.35        33.20 o
  13   0   4        428.88        411.17        51.23 o
 -15   1   4         91.81        112.77        38.73 o
 -14   1   4         90.26         64.19        18.49 o
 -13   1   4       1520.95       1704.21        85.53 o
 -12   1   4       4130.06       4353.80       158.65 o
 -11   1   4       1009.21       1162.84        57.56 o
 -10   1   4       2153.70       2064.36        54.74 o
  -9   1   4        173.20        179.73        15.18 o
  -8   1   4        157.71        169.78        16.37 o
  -7   1   4       1744.78       1922.61        86.36 o
  -6   1   4         39.15         40.64        23.73 o
  -5   1   4        424.02        532.85        35.32 o
  -4   1   4       3771.91       3900.73       118.87 o
  -3   1   4      21698.32      21980.29       872.36 o
  -2   1   4       6352.28       6162.19       139.78 o
  -1   1   4       1309.94       1396.88        37.81 o
   0   1   4       5977.63       5046.15       165.88 o
   1   1   4        450.66        670.85        56.76 o
   2   1   4      45354.39      48954.73      3944.77 o
   3   1   4      50353.23      54677.12      4604.99 o
   4   1   4      11873.48      10180.45       424.02 o
   5   1   4       8426.42       7568.49       407.16 o
   6   1   4        870.55        972.82        51.01 o
   7   1   4        267.28        268.26        24.46 o
   8   1   4          5.63         23.78        23.50 o
   9   1   4         46.71         25.30        26.98 o
  10   1   4         15.99         24.10        25.69 o
  11   1   4       1134.51       1101.61        89.92 o
  12   1   4        547.59        470.71        52.31 o
  13   1   4        214.05        210.59        65.87 o
 -15   2   4        352.69        277.94        48.66 o
 -14   2   4        129.49        121.83        23.29 o
 -13   2   4        802.76        808.64        43.84 o
 -12   2   4          1.17          5.92        23.84 o
 -11   2   4        616.94        700.07        34.76 o
 -10   2   4        472.49        510.79        27.60 o
  -9   2   4        334.92        272.49        18.76 o
  -8   2   4       7836.56       7681.38       197.85 o
  -7   2   4        529.68        493.55        44.03 o
  -6   2   4        244.56        293.79        33.20 o
  -5   2   4       3828.35       3485.40       108.95 o
  -4   2   4       2173.34       1964.04        62.09 o
  -3   2   4       3604.75       3277.32        85.75 o
  -2   2   4         31.03         29.36        12.98 o
  -1   2   4       1347.28       1215.44        42.95 o
   0   2   4      11066.24       9775.75       274.32 o
   1   2   4        474.69        458.47        48.67 o
   2   2   4      12572.65      10743.74       465.87 o
   3   2   4       1040.39       1029.53        50.66 o
   4   2   4       5965.88       4952.86       220.55 o
   5   2   4       5559.71       5863.09       488.08 o
   6   2   4      19273.30      21004.77      1166.59 o
   7   2   4      17089.85      18522.54       890.44 o
   8   2   4       3445.65       3591.20       130.89 o
   9   2   4        743.25        789.86        49.77 o
  10   2   4       1100.68       1332.88        97.25 o
  11   2   4          2.96         12.62        38.64 o
  12   2   4         17.68         39.61        52.43 o
  13   2   4         29.09          6.02        44.10 o
 -15   3   4         41.91         28.27        19.18 o
 -14   3   4         75.41         79.45        25.46 o
 -13   3   4        145.89        183.68        25.05 o
 -12   3   4       1504.93       1675.89        79.64 o
 -11   3   4        998.51       1093.17        46.01 o
 -10   3   4       1170.46       1253.00        44.32 o
  -9   3   4         14.66         20.99        15.11 o
  -8   3   4         59.14         58.06        12.53 o
  -7   3   4        334.18        319.42        37.70 o
  -6   3   4         80.24         97.17        27.20 o
  -5   3   4          5.61         23.74        23.36 o
  -4   3   4       3614.81       3575.47        83.86 o
  -3   3   4       2775.52       2650.31        93.45 o
  -2   3   4       7627.50       7604.18       209.70 o
  -1   3   4        256.13        199.27        18.39 o
   0   3   4       2624.08       2887.43       104.47 o
   1   3   4       2307.02       1830.61        74.18 o
   2   3   4       1743.42       1445.52       104.97 o
   3   3   4        421.90        291.87        31.37 o
   4   3   4       3168.21       2523.46       199.67 o
   5   3   4        172.08        173.83        29.28 o
   6   3   4       2050.47       2122.70       100.28 o
   7   3   4        944.46       1051.21        69.21 o
   8   3   4        594.26        710.08        58.54 o
   9   3   4        117.17        104.47        36.70 o
  10   3   4        429.98        497.38        58.71 o
  11   3   4         25.57         36.56        39.77 o
  12   3   4         55.60        125.74        39.76 o
 -15   4   4        307.38        213.35        42.26 o
 -14   4   4         21.44         20.31        24.15 o
 -13   4   4         86.62         97.46        23.09 o
 -12   4   4        518.82        544.62        30.59 o
 -11   4   4         68.87         65.51        21.04 o
 -10   4   4       1578.38       1670.37        52.87 o
  -9   4   4       5934.41       5724.76       135.32 o
  -8   4   4        892.08        946.99        26.21 o
  -7   4   4       1303.85       1130.66        46.41 o
  -6   4   4        872.14        732.46        38.37 o
  -5   4   4        610.16        577.92        26.00 o
  -4   4   4      13335.87      11502.87       380.54 o
  -3   4   4      13660.91      12499.40       377.22 o
  -2   4   4         19.52         12.01        10.48 o
  -1   4   4       2877.57       2208.22        79.01 o
   0   4   4        724.46        787.56        30.18 o
   1   4   4          9.21          8.07        19.09 o
   2   4   4       3928.21       3652.51       191.00 o
   3   4   4       1087.72        927.44        79.32 o
   4   4   4        830.19       1006.07       107.70 o
   5   4   4        120.22        151.72        21.68 o
   6   4   4        332.65        308.61        33.99 o
   7   4   4       2012.86       2078.88       101.73 o
   8   4   4        643.51        760.93        72.55 o
   9   4   4         93.21         94.48        38.64 o
  10   4   4         26.75         17.06        45.43 o
  11   4   4         50.80         25.80        22.20 o
  12   4   4         21.64         70.70        60.40 o
 -15   5   4        280.76        159.42        29.36 o
 -14   5   4        279.37        232.46        32.44 o
 -13   5   4         76.44         91.54        30.51 o
 -12   5   4       3808.63       3899.66       164.53 o
 -11   5   4        292.50        342.65        24.51 o
 -10   5   4       5763.47       5882.05       149.98 o
  -9   5   4        802.66        713.73        23.98 o
  -8   5   4       2547.88       2590.37        52.52 o
  -7   5   4       4391.48       3999.42        82.60 o
  -6   5   4       3193.46       2699.84        84.76 o
  -5   5   4       2303.41       1940.94        73.27 o
  -4   5   4        239.84        243.67        18.03 o
  -3   5   4       7991.60       7073.86       202.75 o
  -2   5   4      32601.69      33933.44      1892.97 o
  -1   5   4       2167.58       1837.28        67.07 o
   0   5   4       4805.16       3659.75       119.07 o
   1   5   4       2096.49       1978.82        83.24 o
   2   5   4        887.84        807.97        98.77 o
   3   5   4       1716.16       1406.27       163.15 o
   4   5   4         67.05         60.77        20.03 o
   5   5   4        102.50         95.19        19.43 o
   6   5   4        794.20        805.07        49.63 o
   7   5   4         25.00         30.15        33.57 o
   8   5   4         65.64         86.55        36.74 o
   9   5   4        135.80        177.84        40.33 o
  10   5   4        582.67        699.48       110.02 o
  11   5   4         23.35         31.25        26.55 o
 -14   6   4        309.29        323.96        32.39 o
 -13   6   4        103.66         94.11        30.30 o
 -12   6   4        801.30        983.16        64.03 o
 -11   6   4        376.59        486.74        42.72 o
 -10   6   4        142.91        157.23        19.90 o
  -9   6   4       2217.75       2078.06        53.01 o
  -8   6   4        309.64        386.43        18.76 o
  -7   6   4       3691.31       3373.94        75.51 o
  -6   6   4          1.91         20.51        14.41 o
  -5   6   4       1832.38       2074.57        94.49 o
  -4   6   4      32341.76      32295.59      1802.05 o
  -3   6   4      27762.46      28494.61      1543.59 o
  -2   6   4       4244.26       4068.94       134.97 o
  -1   6   4       8164.52       7846.20       255.91 o
   0   6   4       4874.73       4212.63       156.69 o
   1   6   4       6597.91       6132.91       365.66 o
   2   6   4       9134.91       9543.62       902.30 o
   3   6   4         60.81         73.72        19.01 o
   4   6   4        477.75        507.53        24.00 o
   5   6   4         58.09         68.65        18.13 o
   6   6   4       1767.89       1684.94        80.24 o
   7   6   4       3359.35       3836.42       202.19 o
   8   6   4        508.26        674.08        84.96 o
   9   6   4       1725.18       2044.08       137.11 o
  10   6   4         51.99         39.06        41.07 o
  11   6   4        563.59        466.84       130.10 o
 -14   7   4          3.62         22.41        21.79 o
 -13   7   4        459.36        422.75        36.18 o
 -12   7   4        242.35        249.36        33.41 o
 -11   7   4        297.31        303.37        29.29 o
 -10   7   4        786.95        758.16        38.58 o
  -9   7   4        419.74        436.33        24.56 o
  -8   7   4       1462.76       1443.05        45.91 o
  -7   7   4        637.49        599.98        26.25 o
  -6   7   4       3443.67       3389.48        73.06 o
  -5   7   4       6188.18       6195.93       156.89 o
  -4   7   4       2055.04       2269.10       107.23 o
  -3   7   4       4072.54       3830.98       149.77 o
  -2   7   4       1300.56       1305.22        78.53 o
  -1   7   4       2484.93       2625.85       101.46 o
   0   7   4        395.24        508.36        48.16 o
   1   7   4       5175.88       4478.18       187.72 o
   2   7   4       1408.23       1389.67        50.24 o
   3   7   4       8873.63       8537.31       296.61 o
   4   7   4       2424.63       2455.50        84.05 o
   5   7   4        270.52        269.73        21.50 o
   6   7   4        812.63        839.27        58.54 o
   7   7   4       1101.88       1374.01       112.86 o
   8   7   4        777.66        950.19        82.99 o
   9   7   4        665.67        824.64        65.76 o
  10   7   4         16.13          6.00        29.80 o
 -14   8   4       1263.34       1140.77        77.78 o
 -13   8   4       1110.01       1098.29        76.72 o
 -12   8   4        383.98        392.08        40.64 o
 -11   8   4       2099.97       2033.68        83.94 o
 -10   8   4        395.84        391.82        30.01 o
  -9   8   4        242.28        231.85        25.20 o
  -8   8   4       1206.01       1269.31        52.66 o
  -7   8   4        968.25        997.78        35.57 o
  -6   8   4        829.21        799.13        32.03 o
  -5   8   4         47.94         64.77        14.75 o
  -4   8   4         60.04         72.83        14.79 o
  -3   8   4       1023.55        915.94        36.31 o
  -2   8   4       1934.93       1721.47        71.30 o
  -1   8   4      15731.19      14535.46       503.89 o
   0   8   4         62.37         44.28        16.98 o
   1   8   4       2495.62       2347.48        78.71 o
   2   8   4       1167.74       1230.44        54.17 o
   3   8   4        897.80       1015.50        87.14 o
   4   8   4        822.89        966.78        52.12 o
   5   8   4        256.25        285.16        32.54 o
   6   8   4       1829.16       2089.31       146.22 o
   7   8   4        965.97        982.16        79.75 o
   8   8   4        175.66        225.22        41.08 o
   9   8   4         18.04         34.26        29.79 o
  10   8   4         58.31         21.59        26.47 o
 -14   9   4          0.20        -15.95        22.43 o
 -13   9   4         56.20         58.16        26.83 o
 -12   9   4          1.81         19.07        26.78 o
 -11   9   4        170.19        172.49        29.50 o
 -10   9   4        108.07        133.95        31.97 o
  -9   9   4        186.08        179.44        33.42 o
  -8   9   4        220.50        242.26        34.40 o
  -7   9   4       6512.82       6641.78       235.73 o
  -6   9   4       4616.15       4894.90       137.78 o
  -5   9   4         11.43         21.88        14.20 o
  -4   9   4        173.49        133.83        15.59 o
  -3   9   4       1856.74       1661.13        49.99 o
  -2   9   4       2975.01       2395.61        61.70 o
  -1   9   4        874.29        938.22        43.87 o
   0   9   4       2135.16       2021.61        73.53 o
   1   9   4        102.93        104.83        22.73 o
   2   9   4         51.42         66.31        22.12 o
   3   9   4         47.63         52.42        27.19 o
   4   9   4       1693.79       1896.82       121.04 o
   5   9   4       6738.65       7690.56       342.51 o
   6   9   4        227.17        302.26        45.87 o
   7   9   4       1430.02       1574.73        98.43 o
   8   9   4        666.05        637.13        74.63 o
   9   9   4        886.40        639.01        63.01 o
 -13  10   4        108.74         78.36        30.53 o
 -12  10   4        777.11        967.21        77.56 o
 -11  10   4        324.88        465.85        55.73 o
 -10  10   4        657.79        646.57        54.89 o
  -9  10   4       1181.81       1183.33        69.65 o
  -8  10   4         42.30         12.14        29.74 o
  -7  10   4        516.82        601.64        41.84 o
  -6  10   4        484.23        569.90        32.09 o
  -5  10   4       2904.67       2778.04        91.85 o
  -4  10   4       5666.01       5505.73       141.62 o
  -3  10   4       6534.85       6327.03       163.53 o
  -2  10   4       1446.18       1495.43        53.66 o
  -1  10   4       1809.67       1905.61       132.64 o
   0  10   4        110.14         87.37        32.76 o
   1  10   4        188.52        205.83        27.05 o
   2  10   4         28.28         44.09        33.74 o
   3  10   4        786.67        921.51        52.30 o
   4  10   4       1524.35       1795.28       116.79 o
   5  10   4         85.52         94.61        29.49 o
   6  10   4        584.83        634.98        58.22 o
   7  10   4        243.52        274.04        55.06 o
   8  10   4          7.18         13.74        22.91 o
   9  10   4        153.90         49.78        26.71 o
 -13  11   4        630.43        491.97        44.44 o
 -12  11   4         72.68         31.83        31.96 o
 -11  11   4         57.06         71.59        36.90 o
 -10  11   4        333.29        433.46        53.09 o
  -9  11   4        982.12       1103.67        76.87 o
  -8  11   4       1591.33       1808.18       109.42 o
  -7  11   4        985.29       1170.84        64.28 o
  -6  11   4       4038.65       4058.62       196.83 o
  -5  11   4       6519.36       6376.64       186.98 o
  -4  11   4       2242.00       2212.60        68.26 o
  -3  11   4        416.20        412.43        30.14 o
  -2  11   4       2122.31       1994.49        80.16 o
  -1  11   4        128.94        126.45        31.30 o
   0  11   4         57.61         81.49        31.64 o
   1  11   4        193.70        203.16        33.00 o
   2  11   4        523.92        607.56        55.84 o
   3  11   4       1271.89       1595.64        94.21 o
   4  11   4        987.86       1169.43        63.93 o
   5  11   4        105.93        108.44        27.42 o
   6  11   4        200.58        175.42        27.51 o
   7  11   4        321.72        299.36        51.59 o
   8  11   4         36.60         36.49        27.24 o
 -12  12   4        203.46        169.06        28.26 o
 -11  12   4        943.79        976.08        76.06 o
 -10  12   4        317.42        369.49        51.47 o
  -9  12   4         69.23        104.17        40.61 o
  -8  12   4        612.84        629.84        53.90 o
  -7  12   4        309.12        375.22        36.93 o
  -6  12   4        758.19        978.53        52.15 o
  -5  12   4        618.10        641.63        47.14 o
  -4  12   4        722.93        738.56        40.85 o
  -3  12   4       1325.30       1346.12        82.12 o
  -2  12   4        617.48        602.67        49.94 o
  -1  12   4        724.17        830.95        53.97 o
   0  12   4         89.41         88.90        29.70 o
   1  12   4         30.26         49.56        32.10 o
   2  12   4        286.02        334.27        59.57 o
   3  12   4       1355.60       1580.09        99.80 o
   4  12   4         11.76         33.32        25.15 o
   5  12   4        678.71        682.63        77.42 o
   6  12   4        651.16        704.40       105.31 o
   7  12   4          7.34         25.68        27.98 o
 -12  13   4         28.36          9.41        26.60 o
 -11  13   4          2.54         -8.96        19.64 o
 -10  13   4          9.74          1.11        21.60 o
  -9  13   4        248.34        254.87        30.23 o
  -8  13   4        564.34        575.40        46.95 o
  -7  13   4       3902.26       4044.54       222.37 o
  -6  13   4        352.64        459.89        38.79 o
  -5  13   4       6982.05       7481.26       306.18 o
  -4  13   4       2320.18       2440.10       158.43 o
  -3  13   4       1400.46       1443.40        71.12 o
  -2  13   4        446.42        510.38        54.46 o
  -1  13   4        304.05        325.53        41.30 o
   0  13   4        169.43        136.25        35.86 o
   1  13   4         98.48         92.56        33.70 o
   2  13   4        196.33        220.76        43.81 o
   3  13   4         48.59         38.06        31.36 o
   4  13   4        123.09        127.33        33.69 o
   5  13   4        709.52        657.37        69.45 o
   6  13   4        298.57        173.89        26.73 o
 -11  14   4        573.00        400.32        48.75 o
 -10  14   4          6.70        -12.51        22.87 o
  -9  14   4          6.22         20.53        25.69 o
  -8  14   4       1171.66       1262.75        78.25 o
  -7  14   4       1457.15       1786.94        99.77 o
  -6  14   4         41.23         63.45        28.70 o
  -5  14   4        289.98        279.26        40.79 o
  -4  14   4         47.43         26.60        28.59 o
  -3  14   4         36.58         37.40        28.97 o
  -2  14   4        135.30        221.87        35.83 o
  -1  14   4        197.40        256.42        34.98 o
   0  14   4         30.10         17.61        28.60 o
   1  14   4        721.91       1084.23        78.59 o
   2  14   4        157.03        208.68        28.43 o
   3  14   4        349.43        389.27        50.49 o
   4  14   4         70.36         43.28        22.41 o
   5  14   4        168.76        117.89        32.08 o
  -9  15   4         15.73         -4.05        22.41 o
  -8  15   4        404.95        375.43        44.79 o
  -7  15   4       1387.61       1473.33       102.37 o
  -6  15   4         10.59         28.34        23.75 o
  -5  15   4        382.93        361.01        44.97 o
  -4  15   4        152.51        153.78        37.27 o
  -3  15   4       1461.69       1730.27        93.93 o
  -2  15   4        126.59         85.47        25.37 o
  -1  15   4        365.83        493.64        50.64 o
   0  15   4        920.35       1053.11        83.41 o
   1  15   4        247.23        346.11        37.23 o
   2  15   4        220.77        232.97        39.53 o
   3  15   4        190.55         71.97        20.07 o
  -8  16   4        143.20        114.99        19.46 o
  -7  16   4         45.34         26.18        29.39 o
  -6  16   4       1445.02       1483.02       121.23 o
  -5  16   4        295.81        249.58        32.29 o
  -4  16   4        120.32        144.26        33.20 o
  -3  16   4          0.05         -1.31        31.34 o
  -2  16   4        213.67        184.48        40.91 o
  -1  16   4          3.72         11.96        30.25 o
   0  16   4         30.90         12.50        31.12 o
   1  16   4        386.68        403.61        47.94 o
  -5  17   4        466.02        567.46        73.57 o
  -4  17   4        372.26        201.23        42.10 o
  -3  17   4          0.38         24.16        28.11 o
  -2  17   4          3.41         -7.51        18.95 o
  -2 -17   5         30.45         30.28        14.07 o
  -1 -17   5        212.13        153.80        28.54 o
   0 -17   5        444.71        470.07        48.53 o
   1 -17   5         16.04         41.68        29.54 o
   2 -17   5        369.96        455.38        42.46 o
   3 -17   5        615.56        678.05        71.08 o
   4 -17   5        456.33        430.76        62.52 o
   5 -17   5         65.51         50.79        45.91 o
   6 -17   5        763.88        484.58        77.28 o
  -4 -16   5        166.47         85.57        16.83 o
  -3 -16   5          5.87         17.03        20.80 o
  -2 -16   5        107.02        145.61        29.04 o
  -1 -16   5         81.40         77.16        33.29 o
   0 -16   5         42.95         27.90        28.39 o
   1 -16   5         49.70         48.76        22.04 o
   2 -16   5         98.68         88.00        24.70 o
   3 -16   5          7.03         21.14        16.78 o
   4 -16   5         13.69         18.85        22.47 o
   5 -16   5        404.31        348.64        38.14 o
   6 -16   5       1287.91       1181.45        90.77 o
   7 -16   5        311.88        227.91        44.86 o
   8 -16   5         34.51          5.69        15.92 o
  -6 -15   5        152.25         88.42        17.59 o
  -5 -15   5         50.50         27.93        20.62 o
  -4 -15   5        476.19        343.57        30.14 o
  -3 -15   5        167.43        148.17        32.25 o
  -2 -15   5         50.32         59.17        34.80 o
  -1 -15   5         75.23         66.77        27.10 o
   0 -15   5        476.96        531.34        44.81 o
   1 -15   5         36.36         33.53        26.49 o
   2 -15   5        153.52        138.73        24.60 o
   3 -15   5          1.20          1.33        20.01 o
   4 -15   5         48.25         16.84        21.05 o
   5 -15   5        222.78        207.70        25.48 o
   6 -15   5         11.04         14.87        26.46 o
   7 -15   5          1.83         -6.19        22.66 o
   8 -15   5         67.73         70.07        24.97 o
   9 -15   5         16.21         12.87        22.21 o
  -7 -14   5          1.40         11.16        18.07 o
  -6 -14   5          3.67        -20.51        20.51 o
  -5 -14   5        590.82        509.76        63.59 o
  -4 -14   5        257.78        304.19        34.45 o
  -3 -14   5        374.74        433.26        49.58 o
  -2 -14   5         72.49         97.60        28.53 o
  -1 -14   5        440.11        445.13        39.61 o
   0 -14   5       3350.99       3797.21       176.23 o
   1 -14   5       1910.74       1954.97        93.13 o
   2 -14   5       1126.97       1224.36        65.21 o
   3 -14   5        746.35        666.98        40.29 o
   4 -14   5        139.51        164.45        29.03 o
   5 -14   5        217.65        238.28        36.47 o
   6 -14   5        209.27        212.31        31.46 o
   7 -14   5        316.88        283.36        37.28 o
   8 -14   5        105.05        108.79        34.53 o
   9 -14   5         19.73         34.74        26.55 o
  10 -14   5        704.36        505.81        56.73 o
  -8 -13   5         66.73         49.73        21.79 o
  -7 -13   5         18.09          1.48        20.52 o
  -6 -13   5        270.74        282.63        29.92 o
  -5 -13   5         19.09         18.21        28.55 o
  -4 -13   5        290.35        387.94        46.34 o
  -3 -13   5        759.38        788.17        53.07 o
  -2 -13   5       1055.53       1074.65        68.07 o
  -1 -13   5        893.10       1051.74        60.10 o
   0 -13   5       1183.03       1291.02        55.09 o
   1 -13   5         48.09         50.14        20.75 o
   2 -13   5       1418.28       1467.53        76.95 o
   3 -13   5        260.44        242.02        28.74 o
   4 -13   5        391.66        351.29        32.95 o
   5 -13   5        368.87        353.75        36.52 o
   6 -13   5         48.04         50.09        26.43 o
   7 -13   5         54.13         93.17        27.73 o
   8 -13   5         44.27         45.02        24.61 o
   9 -13   5       1100.64        862.62        62.62 o
  10 -13   5         52.12         87.57        30.50 o
  11 -13   5       1059.40        644.09        79.15 o
  -9 -12   5         16.13          5.40        49.47 o
  -8 -12   5       1356.32       1310.22       122.92 o
  -7 -12   5        326.23        258.41        25.21 o
  -6 -12   5          8.58          1.93        20.30 o
  -5 -12   5        107.72        133.87        38.57 o
  -4 -12   5        291.38        298.32        29.40 o
  -3 -12   5        115.16        147.03        31.36 o
  -2 -12   5        468.20        448.35        36.83 o
  -1 -12   5        543.07        565.67        35.60 o
   0 -12   5       3883.95       3884.21       154.11 o
   1 -12   5       3425.36       3517.06       129.96 o
   2 -12   5        371.55        359.63        26.58 o
   3 -12   5       1359.13       1263.99        57.77 o
   4 -12   5         36.80         44.23        21.17 o
   5 -12   5        116.94        128.04        26.93 o
   6 -12   5       2553.98       2837.54       116.71 o
   7 -12   5       1681.54       2098.06       125.26 o
   8 -12   5         23.39         13.07        32.29 o
   9 -12   5        451.09        449.51        51.65 o
  10 -12   5          0.55        -26.70        26.70 o
  11 -12   5         14.75         40.29        70.00 o
 -10 -11   5        542.40        488.94        45.77 o
  -9 -11   5         14.04         23.05        28.79 o
  -8 -11   5        366.64        391.99        34.10 o
  -7 -11   5         33.97         16.10        21.11 o
  -6 -11   5        111.09        109.83        25.33 o
  -5 -11   5        304.07        273.89        26.53 o
  -4 -11   5        556.88        557.44        44.03 o
  -3 -11   5        121.02        122.93        26.96 o
  -2 -11   5       2985.75       3331.98       129.53 o
  -1 -11   5       8023.60       8263.40       283.51 o
   0 -11   5          6.02         -4.76        16.67 o
   1 -11   5        957.72        930.67        39.51 o
   2 -11   5        452.84        394.49        24.05 o
   3 -11   5          8.31         11.00        16.18 o
   4 -11   5         42.28         15.27        20.79 o
   5 -11   5        242.21        233.75        29.81 o
   6 -11   5        416.68        352.30        30.81 o
   7 -11   5       1151.22       1219.92        68.06 o
   8 -11   5         12.29         28.09        28.62 o
   9 -11   5         94.43        120.50        32.56 o
  10 -11   5          9.20          3.81        24.65 o
  11 -11   5        369.30        367.26        69.03 o
  12 -11   5         66.87         72.03       121.56 o
 -10 -10   5        452.65        561.84        50.17 o
  -9 -10   5        577.53        547.54        54.78 o
  -8 -10   5         79.06         76.88        26.24 o
  -7 -10   5         16.89         48.80        23.06 o
  -6 -10   5          5.83         13.96        19.64 o
  -5 -10   5        985.89        961.57        57.08 o
  -4 -10   5       7368.21       6858.23       224.42 o
  -3 -10   5        852.46        796.81        37.64 o
  -2 -10   5       2510.14       2495.63        99.29 o
  -1 -10   5       4974.97       4666.06       156.24 o
   0 -10   5        377.07        344.63        23.56 o
   1 -10   5        467.76        438.97        19.38 o
   2 -10   5        632.59        612.80        24.47 o
   3 -10   5        159.65        140.46        16.35 o
   4 -10   5        397.63        402.29        24.87 o
   5 -10   5       2032.30       2039.66        68.62 o
   6 -10   5       1473.07       1527.91        60.48 o
   7 -10   5         18.38         21.38        27.00 o
   8 -10   5        336.45        402.01        35.55 o
   9 -10   5         51.77         55.70        23.79 o
  10 -10   5        787.00        703.11        69.65 o
  11 -10   5       1295.56       1104.92       203.91 o
  12 -10   5         84.45         58.04        38.87 o
 -11  -9   5        169.91        132.10        52.81 o
 -10  -9   5        333.50        311.68        37.08 o
  -9  -9   5        255.86        245.18        28.75 o
  -8  -9   5        532.32        633.02        41.45 o
  -7  -9   5        701.01        680.86        40.02 o
  -6  -9   5        525.58        422.74        28.23 o
  -5  -9   5         35.51         37.93        17.30 o
  -4  -9   5       3677.37       3292.98        91.61 o
  -3  -9   5      11013.81      11020.00       413.67 o
  -2  -9   5       8102.66       7875.96       247.64 o
  -1  -9   5       1190.66       1079.65        35.74 o
   0  -9   5       8302.68       7494.45       209.09 o
   1  -9   5        762.30        754.86        36.04 o
   2  -9   5        440.13        342.50        25.18 o
   3  -9   5        381.53        380.77        19.96 o
   4  -9   5       3041.28       2665.26        73.43 o
   5  -9   5        975.65        976.99        33.94 o
   6  -9   5        194.42        280.74        24.81 o
   7  -9   5        695.49        700.18        38.00 o
   8  -9   5       3575.67       3766.51       243.34 o
   9  -9   5       1642.10       1700.47        92.33 o
  10  -9   5        986.92        873.75       127.02 o
  11  -9   5        115.07        122.11        39.75 o
  12  -9   5        400.16        511.57        72.16 o
 -12  -8   5        470.31        496.24        45.16 o
 -11  -8   5       1164.01       1367.65       136.15 o
 -10  -8   5        144.80        153.52        30.06 o
  -9  -8   5        421.15        456.35        33.35 o
  -8  -8   5        962.84       1047.22        50.22 o
  -7  -8   5        333.69        388.86        24.98 o
  -6  -8   5         30.56         36.74        18.62 o
  -5  -8   5        370.93        418.66        22.42 o
  -4  -8   5       7467.86       6606.96       186.60 o
  -3  -8   5       2684.80       2532.57        75.15 o
  -2  -8   5       1436.38       1038.09        36.71 o
  -1  -8   5        238.21        272.83        38.62 o
   0  -8   5        128.75        154.90        29.13 o
   1  -8   5        575.34        452.51        46.95 o
   2  -8   5       3263.74       3072.37       160.44 o
   3  -8   5        448.98        413.83        34.24 o
   4  -8   5         25.03         12.08        15.57 o
   5  -8   5        916.83        866.37        35.78 o
   6  -8   5       1504.74       1329.08        41.93 o
   7  -8   5       5317.96       5126.16       150.30 o
   8  -8   5          5.99         -1.32        20.43 o
   9  -8   5        361.37        328.84        30.33 o
  10  -8   5        301.24        254.68        32.95 o
  11  -8   5       2087.22       2343.11       289.23 o
  12  -8   5        437.72        403.76        67.45 o
  13  -8   5          6.11         -5.07        31.36 o
 -12  -7   5        149.93        133.78        32.73 o
 -11  -7   5        768.22        889.80        92.36 o
 -10  -7   5        196.73        216.01        27.82 o
  -9  -7   5        278.23        309.98        31.66 o
  -8  -7   5       1877.18       1940.84        85.82 o
  -7  -7   5        122.42        138.71        21.20 o
  -6  -7   5       1758.88       1575.78        58.98 o
  -5  -7   5       3200.63       2958.59        76.08 o
  -4  -7   5       4170.56       3507.80        90.80 o
  -3  -7   5       5811.76       5290.46       289.85 o
  -2  -7   5        748.96        579.48        44.04 o
  -1  -7   5       1385.19       1098.03        60.80 o
   0  -7   5       1051.29        906.07        47.16 o
   1  -7   5       1764.73       1693.53        85.80 o
   2  -7   5       2044.80       2282.63       149.00 o
   3  -7   5       7929.11       8287.08       498.12 o
   4  -7   5        930.43        770.16        48.97 o
   5  -7   5        109.99        119.42        15.41 o
   6  -7   5       2406.56       2329.82        62.31 o
   7  -7   5       3551.87       3557.72       107.94 o
   8  -7   5        120.76         98.50        21.73 o
   9  -7   5        379.46        367.97        32.55 o
  10  -7   5       1843.09       2159.21       177.75 o
  11  -7   5        567.18        747.84        85.70 o
  12  -7   5        152.32        140.79        52.55 o
  13  -7   5          2.17          9.15        33.47 o
 -13  -6   5         65.72         20.03        42.78 o
 -12  -6   5         58.81         36.80        30.86 o
 -11  -6   5        144.48        205.10        31.92 o
 -10  -6   5       1617.00       1612.49        68.69 o
  -9  -6   5       1879.46       2003.80        91.91 o
  -8  -6   5        110.40         90.67        19.88 o
  -7  -6   5       2987.00       2840.98        94.43 o
  -6  -6   5        505.14        488.74        20.31 o
  -5  -6   5        323.65        309.70        22.08 o
  -4  -6   5       2373.16       2308.68       119.88 o
  -3  -6   5         68.15         44.36        32.10 o
  -2  -6   5       5549.30       4718.39       201.88 o
  -1  -6   5       6143.87       5669.13       207.27 o
   0  -6   5       1163.90        907.83        39.10 o
   1  -6   5        188.17        135.04        29.30 o
   2  -6   5       1068.92       1383.12        72.43 o
   3  -6   5        502.73        553.72        50.97 o
   4  -6   5         63.47         61.50        30.99 o
   5  -6   5      16464.84      17492.79       862.61 o
   6  -6   5       1138.74       1257.41        41.35 o
   7  -6   5       2666.83       2535.24        92.48 o
   8  -6   5        348.33        365.61        33.67 o
   9  -6   5         85.36        104.67        27.45 o
  10  -6   5       1117.60       1025.96       124.94 o
  11  -6   5        211.11        336.47        72.59 o
  12  -6   5        337.38        364.43        45.78 o
  13  -6   5       1127.67       1553.17       209.22 o
 -13  -5   5         84.59        126.50        56.52 o
 -12  -5   5        145.11         97.84        26.72 o
 -11  -5   5          0.88         17.20        24.19 o
 -10  -5   5       1858.87       1906.56        77.44 o
  -9  -5   5         41.67         67.87        20.34 o
  -8  -5   5       3782.64       3525.08        89.23 o
  -7  -5   5        771.76        696.81        25.39 o
  -6  -5   5        424.07        490.54        19.80 o
  -5  -5   5          6.25         20.79        29.94 o
  -4  -5   5       1253.99       1027.02        65.33 o
  -3  -5   5        149.64        222.12        31.33 o
  -2  -5   5       1110.39       1162.87        58.90 o
  -1  -5   5        206.02        221.85        25.50 o
   0  -5   5         39.42         27.27        16.51 o
   1  -5   5        286.66        265.60        30.02 o
   2  -5   5       3741.90       3368.86       155.82 o
   3  -5   5        705.75        660.50        43.33 o
   4  -5   5       4252.30       4185.00       199.51 o
   5  -5   5      35693.67      41112.43      4123.53 o
   6  -5   5         26.03         24.39        15.64 o
   7  -5   5       6053.28       5615.76       179.80 o
   8  -5   5        892.22        773.80        45.47 o
   9  -5   5         67.93         86.51        30.24 o
  10  -5   5         13.81         24.47        38.43 o
  11  -5   5         91.40         90.26        51.10 o
  12  -5   5        472.37        465.74        77.83 o
  13  -5   5        108.39         96.08        36.02 o
 -13  -4   5        369.68        227.24        49.89 o
 -12  -4   5       3901.90       4098.99       144.97 o
 -11  -4   5       2558.96       2964.90       121.95 o
 -10  -4   5         19.54         41.38        19.37 o
  -9  -4   5          1.49          7.68        16.75 o
  -8  -4   5        515.44        537.16        23.09 o
  -7  -4   5        258.06        246.39        15.97 o
  -6  -4   5       3556.81       3298.94        99.19 o
  -5  -4   5         53.76        147.31        27.89 o
  -4  -4   5       2695.59       2331.01        87.31 o
  -3  -4   5      19788.49      19212.38       994.42 o
  -2  -4   5        346.72        331.72        26.73 o
  -1  -4   5       2845.09       2282.02        93.49 o
   0  -4   5       4287.10       4147.23       191.69 o
   1  -4   5       1504.43       1374.63        59.31 o
   2  -4   5       1258.36       1133.79        48.51 o
   3  -4   5       2777.54       2651.04       128.82 o
   4  -4   5       3742.36       3690.15       184.72 o
   5  -4   5       3219.84       2849.26       165.18 o
   6  -4   5        663.09        565.67        29.18 o
   7  -4   5        596.74        606.25        35.95 o
   8  -4   5        747.65        663.05        41.58 o
   9  -4   5          4.10         -5.17        29.02 o
  10  -4   5        651.47        643.85        83.58 o
  11  -4   5       1413.04       1810.88       136.91 o
  12  -4   5        405.17        445.63        68.21 o
  13  -4   5        241.57        281.73        36.03 o
 -14  -3   5        440.67        353.99       116.35 o
 -13  -3   5         39.02         46.81        21.37 o
 -12  -3   5         84.65         80.30        24.91 o
 -11  -3   5        912.76       1018.08        67.96 o
 -10  -3   5       1897.32       2001.63        80.59 o
  -9  -3   5       2051.13       2030.48        55.18 o
  -8  -3   5       3575.44       3967.93        96.24 o
  -7  -3   5        403.76        426.21        17.62 o
  -6  -3   5       3700.36       3480.54       128.20 o
  -5  -3   5      26617.74      28977.42      1448.57 o
  -4  -3   5        840.00        931.18        47.48 o
  -3  -3   5       8566.48       9039.19       312.03 o
  -2  -3   5       1132.93       1080.68        55.10 o
  -1  -3   5       3210.85       2718.22        86.94 o
   0  -3   5      13506.80      11752.13       517.39 o
   1  -3   5       2035.70       1868.84        73.45 o
   2  -3   5        865.30       1003.29        39.90 o
   3  -3   5        333.71        314.98        30.15 o
   4  -3   5         32.78         34.81        19.75 o
   5  -3   5         30.63         30.10        30.99 o
   6  -3   5      14268.50      14661.36       731.55 o
   7  -3   5      10940.40      10673.74       483.12 o
   8  -3   5       1700.50       1709.40        80.73 o
   9  -3   5         73.46         66.02        28.64 o
  10  -3   5        426.60        358.24        41.24 o
  11  -3   5        107.24         76.32        53.56 o
  12  -3   5        422.85        367.84        62.76 o
  13  -3   5        157.28        177.04        40.78 o
 -14  -2   5         22.17          3.15        30.33 o
 -13  -2   5         27.45         12.81        22.70 o
 -12  -2   5        868.62       1062.31        57.11 o
 -11  -2   5       1378.80       1450.98        88.17 o
 -10  -2   5          7.10         25.71        18.88 o
  -9  -2   5         32.10         41.79        15.31 o
  -8  -2   5       3076.70       3071.34        72.22 o
  -7  -2   5      10058.09       9954.55       258.97 o
  -6  -2   5       3747.05       3403.50       106.99 o
  -5  -2   5        206.24        333.94        24.36 o
  -4  -2   5       5800.00       5537.31       151.76 o
  -3  -2   5      14811.27      15237.57       582.95 o
  -2  -2   5       7742.03       6480.77       222.34 o
  -1  -2   5       1879.28       1568.14        53.58 o
   0  -2   5       6632.66       5632.40       220.23 o
   1  -2   5        141.03        124.26        22.30 o
   2  -2   5        243.00        145.86        21.91 o
   3  -2   5      18533.33      17123.50       892.37 o
   4  -2   5       5944.48       5057.87       358.89 o
   5  -2   5       1518.42       1223.74        75.31 o
   6  -2   5       1598.03       1704.69        77.24 o
   7  -2   5       5692.82       5620.13       213.94 o
   8  -2   5       2707.24       3029.04       139.78 o
   9  -2   5       2106.83       2175.60       121.10 o
  10  -2   5        327.35        290.39        61.21 o
  11  -2   5       3171.66       3811.18       458.18 o
  12  -2   5         25.13         -3.72        35.80 o
  13  -2   5        723.09        797.45        67.67 o
 -14  -1   5         79.65         54.62        21.45 o
 -13  -1   5        174.81        145.97        26.60 o
 -12  -1   5        399.44        467.16        51.98 o
 -11  -1   5          7.35          2.01        20.65 o
 -10  -1   5       1038.58       1078.40        47.82 o
  -9  -1   5        482.39        442.63        23.04 o
  -8  -1   5       1786.78       1811.84        43.95 o
  -7  -1   5       3127.47       2842.70       140.13 o
  -6  -1   5       4840.95       5372.57       181.48 o
  -5  -1   5       8887.38       8869.96       293.93 o
  -4  -1   5       2342.53       1893.69        46.22 o
  -3  -1   5      16519.96      16810.77       605.73 o
  -2  -1   5       2594.09       2474.89        65.55 o
  -1  -1   5       4856.36       4019.75        91.83 o
   0  -1   5        407.42        477.55        28.51 o
   1  -1   5      23258.82      22323.01      1308.14 o
   2  -1   5        431.76        354.03        46.98 o
   3  -1   5       2507.02       2113.71        82.65 o
   4  -1   5       6714.66       6109.23       243.18 o
   5  -1   5       3215.50       3159.98       165.14 o
   6  -1   5       7332.92       6760.50       282.80 o
   7  -1   5       2085.46       1936.19        77.17 o
   8  -1   5        609.72        683.98        41.03 o
   9  -1   5         87.01        107.08        22.72 o
  10  -1   5        520.47        612.74       105.84 o
  11  -1   5         77.00        108.70        52.08 o
  12  -1   5        163.17        147.81        45.23 o
  13  -1   5         55.99         63.60        45.81 o
 -14   0   5          3.21          5.21        16.48 o
 -13   0   5         40.44         44.95        28.38 o
 -12   0   5       1067.83       1210.22        67.05 o
 -11   0   5         77.86         61.14        19.21 o
 -10   0   5        139.70        128.30        16.54 o
  -9   0   5        226.34        244.62        18.24 o
  -8   0   5       1322.27       1264.15        41.53 o
  -7   0   5       7659.28       7140.11       298.62 o
  -6   0   5      16055.89      17837.78       902.97 o
  -5   0   5       7055.18       6909.17       251.06 o
  -4   0   5       4466.11       3975.11        98.90 o
  -3   0   5      32832.01      35281.23      1779.75 o
  -2   0   5      13728.40      13162.68       418.76 o
  -1   0   5        132.74        108.87        13.12 o
   0   0   5      49728.44      55109.06      4415.84 o
   1   0   5      86861.37     112261.31     17791.22 o
   2   0   5         28.13         83.31        36.21 o
   3   0   5       3880.19       3513.76       202.81 o
   4   0   5         60.41         84.23        16.93 o
   5   0   5         22.50         56.34        44.11 o
   6   0   5        133.95        162.07        20.57 o
   7   0   5        499.16        551.89        35.80 o
   8   0   5        511.90        439.65        37.12 o
   9   0   5         89.10        143.74        51.09 o
  10   0   5         78.46        117.45        50.70 o
  11   0   5       2805.25       3425.70       229.26 o
  12   0   5         47.09         91.82        42.34 o
  13   0   5        508.37        431.09       140.64 o
 -15   1   5       1388.15       1029.11       125.08 o
 -14   1   5        709.56        614.93        53.10 o
 -13   1   5        705.04        735.97        59.60 o
 -12   1   5        229.50        249.69        31.34 o
 -11   1   5        876.46        878.82        47.21 o
 -10   1   5       3422.51       3509.03        97.24 o
  -9   1   5          6.33         -1.13        16.02 o
  -8   1   5       1931.57       1936.68        51.79 o
  -7   1   5       6446.23       6633.99       295.06 o
  -6   1   5         21.71         27.52        25.04 o
  -5   1   5       1574.47       1439.73        58.47 o
  -4   1   5       3849.44       3228.45        88.48 o
  -3   1   5        569.72        635.30        23.62 o
  -2   1   5       2111.04       1845.00        40.14 o
  -1   1   5        299.35        328.63        16.81 o
   0   1   5       4416.70       4743.66       171.74 o
   1   1   5      28641.67      29474.37      2319.51 o
   2   1   5      34055.41      36751.04      3258.52 o
   3   1   5       3784.63       3592.59       151.51 o
   4   1   5      16848.20      16107.93       987.48 o
   5   1   5        408.58        439.43       106.30 o
   6   1   5        429.30        386.31        26.02 o
   7   1   5       2098.34       2387.64       109.16 o
   8   1   5        120.06         97.36        31.42 o
   9   1   5        493.03        547.43        47.74 o
  10   1   5         50.38         56.92        31.53 o
  11   1   5       1912.21       2009.30       188.65 o
  12   1   5        175.79        143.83        57.19 o
 -15   2   5        168.06        127.68        33.39 o
 -14   2   5         26.79         18.22        20.91 o
 -13   2   5         12.21         13.77        22.97 o
 -12   2   5       3207.45       3539.90       134.12 o
 -11   2   5       1881.98       2076.30        80.58 o
 -10   2   5          1.25          3.91        18.50 o
  -9   2   5        227.68        224.37        16.56 o
  -8   2   5        146.27        202.97        18.32 o
  -7   2   5       8108.71       8903.42       396.38 o
  -6   2   5        526.03        622.39        36.93 o
  -5   2   5        311.73        289.12        28.51 o
  -4   2   5       3532.59       3092.40        88.07 o
  -3   2   5       8438.65       7951.57       224.92 o
  -2   2   5       1618.98       1639.04        46.25 o
  -1   2   5        588.31        742.07        31.08 o
   0   2   5       3141.20       2700.91       132.42 o
   1   2   5       4265.27       3570.65       184.84 o
   2   2   5       6932.52       6277.37       369.12 o
   3   2   5      75347.19      88759.95     14663.37 o
   4   2   5      18613.98      19124.14      1568.60 o
   5   2   5       2031.08       2066.60       172.10 o
   6   2   5        563.75        693.13        59.77 o
   7   2   5        454.07        494.95        39.89 o
   8   2   5       2189.07       2325.41       176.71 o
   9   2   5         23.49         47.23        32.83 o
  10   2   5        134.31        109.59        28.65 o
  11   2   5        181.63        232.56        60.82 o
  12   2   5        194.92        147.21        49.61 o
 -15   3   5         84.08         83.02        27.91 o
 -14   3   5       1315.45       1390.09        60.28 o
 -13   3   5        754.22        797.89        47.37 o
 -12   3   5        148.70        144.05        24.57 o
 -11   3   5         86.56         86.69        20.02 o
 -10   3   5         28.57         30.94        17.12 o
  -9   3   5         55.03         76.90        16.16 o
  -8   3   5       3533.19       3502.38        81.51 o
  -7   3   5       2265.45       2511.39       114.75 o
  -6   3   5         24.35          9.36        26.77 o
  -5   3   5         63.12         48.81        22.38 o
  -4   3   5        153.03        129.16        17.79 o
  -3   3   5        338.88        496.91        27.59 o
  -2   3   5        878.48        839.35        34.64 o
  -1   3   5       5311.43       4351.82       110.24 o
   0   3   5       1243.41       1182.18        91.18 o
   1   3   5        632.90        428.90        34.77 o
   2   3   5       4630.42       4650.94       204.84 o
   3   3   5        619.60        883.32        82.46 o
   4   3   5        130.75        105.39        44.31 o
   5   3   5       1084.95       1223.99        83.32 o
   6   3   5        845.61        847.19        51.24 o
   7   3   5       1533.41       1623.92       123.07 o
   8   3   5       1218.29       1533.76       112.48 o
   9   3   5        450.11        503.86        54.04 o
  10   3   5       1131.49       1121.02        76.64 o
  11   3   5         28.28         22.64        57.85 o
  12   3   5         28.37        -27.10        98.41 o
 -15   4   5        145.71         90.66        22.84 o
 -14   4   5         89.84        102.02        26.23 o
 -13   4   5         98.89         97.74        22.96 o
 -12   4   5        119.28        111.49        21.00 o
 -11   4   5          6.02          7.61        17.83 o
 -10   4   5       4127.73       4372.25       118.14 o
  -9   4   5       1459.61       1594.91        41.76 o
  -8   4   5       6149.88       6139.42       140.10 o
  -7   4   5       8203.07       8005.49       270.25 o
  -6   4   5        528.42        895.34        58.64 o
  -5   4   5        432.25        634.05        40.43 o
  -4   4   5       2315.52       2217.52        71.33 o
  -3   4   5       2179.10       2047.04        68.60 o
  -2   4   5       1522.06       1322.64        51.81 o
  -1   4   5        655.20        579.30        29.38 o
   0   4   5         63.41         84.84        22.75 o
   1   4   5        148.14        109.80        15.65 o
   2   4   5         40.47         58.91        14.94 o
   3   4   5       1374.46       1362.39       139.49 o
   4   4   5        117.15        123.67        22.10 o
   5   4   5       1324.20       1458.97        74.27 o
   6   4   5       1138.74       1210.27        64.82 o
   7   4   5        142.42        169.59        34.23 o
   8   4   5        524.84        496.92        51.01 o
   9   4   5         18.25         42.13        38.29 o
  10   4   5        278.12        313.69        45.95 o
  11   4   5         84.21         62.10        27.64 o
  12   4   5          4.68         -1.40        30.06 o
 -15   5   5        208.72        119.11        21.03 o
 -14   5   5          2.88        -15.00        27.27 o
 -13   5   5        107.32        115.57        24.61 o
 -12   5   5        197.30        256.47        28.26 o
 -11   5   5        501.06        559.00        31.70 o
 -10   5   5       1147.17       1246.19        40.93 o
  -9   5   5       4447.81       4607.73       107.32 o
  -8   5   5       2325.78       2125.96        40.33 o
  -7   5   5         11.48         11.88        10.22 o
  -6   5   5       1485.35       1639.75        70.61 o
  -5   5   5       6518.21       6142.05       261.26 o
  -4   5   5      27153.87      27524.55      1522.76 o
  -3   5   5      19876.47      19322.95       903.71 o
  -2   5   5        782.24        799.28        42.85 o
  -1   5   5       2542.16       2069.86       102.74 o
   0   5   5       1136.87        841.70        40.63 o
   1   5   5        231.21        240.20        35.64 o
   2   5   5       3047.27       3637.57       278.70 o
   3   5   5          3.72         24.19        18.80 o
   4   5   5         91.26         85.35        14.49 o
   5   5   5        161.24        175.18        25.83 o
   6   5   5        150.19        151.22        34.05 o
   7   5   5        154.29        145.70        37.16 o
   8   5   5        353.19        464.73        50.29 o
   9   5   5         14.63         49.19        33.83 o
  10   5   5         58.97         58.79        29.74 o
  11   5   5        919.94       1378.35       120.14 o
 -14   6   5        291.96        204.34        25.46 o
 -13   6   5        244.11        209.80        31.91 o
 -12   6   5        398.76        345.70        28.76 o
 -11   6   5       2431.78       2249.20        83.94 o
 -10   6   5         14.82         27.68        18.60 o
  -9   6   5        276.82        299.36        21.28 o
  -8   6   5      11494.20      11531.89       328.36 o
  -7   6   5       8783.59       7911.27       177.51 o
  -6   6   5        384.41        421.19        20.49 o
  -5   6   5       2235.52       2052.38        88.33 o
  -4   6   5        453.85        628.71        39.64 o
  -3   6   5       7456.06       7877.22       307.66 o
  -2   6   5       5451.24       5483.04       222.64 o
  -1   6   5      10343.99       9441.87       357.64 o
   0   6   5       6254.76       5789.56       206.83 o
   1   6   5       3840.63       3446.69       257.36 o
   2   6   5       1111.56       1103.59        51.95 o
   3   6   5       7983.33       7417.99       228.09 o
   4   6   5         86.33        114.64        17.49 o
   5   6   5       1672.43       2025.21       118.86 o
   6   6   5        161.40        212.02        44.34 o
   7   6   5        438.04        586.93        63.65 o
   8   6   5        118.78        141.69        45.93 o
   9   6   5         74.04         71.10        37.82 o
  10   6   5        345.43        360.74        51.29 o
  11   6   5         46.29         48.79        43.52 o
 -14   7   5        261.58        221.31        23.35 o
 -13   7   5        218.29        239.05        30.37 o
 -12   7   5       1713.40       1756.04       150.65 o
 -11   7   5       1543.50       1679.88        86.98 o
 -10   7   5         23.16         30.62        19.45 o
  -9   7   5        997.52       1208.26        40.04 o
  -8   7   5       1340.32       1350.33        43.28 o
  -7   7   5       7968.69       7409.51       177.54 o
  -6   7   5       1284.11       1135.31        29.96 o
  -5   7   5        871.96        788.21        26.29 o
  -4   7   5       1109.71       1103.55        63.82 o
  -3   7   5        473.41        557.25        53.04 o
  -2   7   5       3926.15       4201.32       200.62 o
  -1   7   5      16042.13      15458.77       812.41 o
   0   7   5        646.20        542.01        36.55 o
   1   7   5        513.89        549.95        35.24 o
   2   7   5        102.78        114.10        22.11 o
   3   7   5         72.49         69.96        20.48 o
   4   7   5         38.46         30.59        18.99 o
   5   7   5        151.88        160.66        27.55 o
   6   7   5       1020.67       1047.12        68.58 o
   7   7   5       2454.94       2873.82       237.44 o
   8   7   5       1764.42       2242.41       129.25 o
   9   7   5         37.18         38.62        28.68 o
  10   7   5         19.98         15.71        24.22 o
 -14   8   5         29.98         20.41        19.52 o
 -13   8   5        575.96        556.95        40.61 o
 -12   8   5        423.15        401.42        36.34 o
 -11   8   5          3.93         10.20        23.63 o
 -10   8   5        290.15        300.58        24.64 o
  -9   8   5       2850.75       2477.42        72.29 o
  -8   8   5        183.33        209.07        22.10 o
  -7   8   5       3521.66       3396.40       105.79 o
  -6   8   5       2609.83       2501.40        69.04 o
  -5   8   5      14301.78      14160.68       424.68 o
  -4   8   5       5126.41       4835.44       103.72 o
  -3   8   5       2018.88       2073.93        49.36 o
  -2   8   5       3946.74       3536.51        87.22 o
  -1   8   5         58.31         68.51        15.79 o
   0   8   5      11489.69      12093.29       474.49 o
   1   8   5        176.31        133.97        23.27 o
   2   8   5         57.66         70.45        26.71 o
   3   8   5         24.53         17.85        23.41 o
   4   8   5       1441.45       1686.00        88.09 o
   5   8   5       1509.33       1566.56       100.61 o
   6   8   5         93.41        107.61        38.37 o
   7   8   5       1397.55       1720.43       110.15 o
   8   8   5        250.90        340.53        47.89 o
   9   8   5         52.30         25.87        34.34 o
  10   8   5        216.01        102.89        26.83 o
 -14   9   5        289.07        177.88        27.59 o
 -13   9   5        375.05        379.04        39.15 o
 -12   9   5        469.05        445.69        42.83 o
 -11   9   5       2086.42       2297.92       220.81 o
 -10   9   5         16.98         17.86        31.40 o
  -9   9   5        695.26        769.18        46.21 o
  -8   9   5         32.32         54.72        22.70 o
  -7   9   5         91.60         37.65        24.87 o
  -6   9   5        671.67        781.17        33.74 o
  -5   9   5       1729.41       1849.38        49.68 o
  -4   9   5        127.51        134.19        16.99 o
  -3   9   5        953.36        936.15        31.78 o
  -2   9   5         97.21         83.46        14.44 o
  -1   9   5       7079.91       6908.73       247.47 o
   0   9   5       2862.40       3006.96       119.44 o
   1   9   5       1918.83       1869.55        74.56 o
   2   9   5       6272.25       6603.41       286.64 o
   3   9   5        168.10        192.33        29.68 o
   4   9   5        243.99        321.48        31.47 o
   5   9   5        671.99        885.52        88.95 o
   6   9   5        336.15        370.18        47.09 o
   7   9   5         85.60        100.34        33.37 o
   8   9   5         23.06         41.36        31.88 o
   9   9   5         19.62          9.18        31.07 o
 -13  10   5        468.83        487.16        40.66 o
 -12  10   5         24.31         22.55        28.32 o
 -11  10   5         21.88         41.45        33.49 o
 -10  10   5        763.73        886.88        62.34 o
  -9  10   5         17.62         24.66        30.29 o
  -8  10   5       2311.92       2253.19        93.19 o
  -7  10   5        907.69       1084.30        52.94 o
  -6  10   5        586.92        590.51        33.90 o
  -5  10   5         14.63          8.59        17.35 o
  -4  10   5        628.81        741.37        32.65 o
  -3  10   5         34.38         43.69        16.86 o
  -2  10   5       2523.41       2517.36       100.40 o
  -1  10   5       1839.15       1836.79        90.98 o
   0  10   5         39.88         32.36        26.23 o
   1  10   5        749.28        810.29        61.33 o
   2  10   5        117.37        112.82        36.86 o
   3  10   5        540.52        626.83        57.07 o
   4  10   5          1.68         22.87        28.53 o
   5  10   5       1241.22       1378.67        67.27 o
   6  10   5        295.47        333.25        44.09 o
   7  10   5        323.36        362.72        42.75 o
   8  10   5        607.55        438.48        75.99 o
 -13  11   5         70.16         64.03        17.45 o
 -12  11   5       1796.41       2059.22        92.00 o
 -11  11   5       3277.56       3894.43       194.73 o
 -10  11   5        526.81        543.71        52.11 o
  -9  11   5        211.13        278.64        41.98 o
  -8  11   5         55.88         97.14        32.04 o
  -7  11   5        138.38        137.54        23.95 o
  -6  11   5         80.78        107.58        25.52 o
  -5  11   5        331.51        320.47        28.43 o
  -4  11   5        256.27        229.96        23.67 o
  -3  11   5       1402.03       1449.33        67.21 o
  -2  11   5        840.43        917.23        60.61 o
  -1  11   5        899.80        938.67        63.74 o
   0  11   5         43.71         18.99        28.55 o
   1  11   5          7.95         16.69        31.27 o
   2  11   5        772.77        951.76        67.62 o
   3  11   5       1927.25       2517.13       131.14 o
   4  11   5       1321.29       1597.60       111.44 o
   5  11   5         59.92         31.92        25.05 o
   6  11   5         55.90         59.54        25.02 o
   7  11   5          0.45         19.39        34.01 o
 -12  12   5         36.67         32.23        22.69 o
 -11  12   5        718.32        792.42        58.84 o
 -10  12   5       2119.95       2619.50       128.01 o
  -9  12   5       2220.32       2586.77       138.52 o
  -8  12   5       2556.84       3220.30       148.00 o
  -7  12   5       1371.64       1726.55        94.25 o
  -6  12   5        855.86       1142.69        63.42 o
  -5  12   5       4448.53       4958.72       186.47 o
  -4  12   5       2041.67       2226.75        89.64 o
  -3  12   5         34.34         43.20        30.86 o
  -2  12   5        338.86        381.41        50.67 o
  -1  12   5        676.05        822.21        60.33 o
   0  12   5         59.90         75.58        30.82 o
   1  12   5         71.45         47.68        31.78 o
   2  12   5         31.06         56.47        37.17 o
   3  12   5        105.79        141.39        35.85 o
   4  12   5        226.11        204.79        37.53 o
   5  12   5        647.95        652.27        83.29 o
   6  12   5        250.37        264.98        41.57 o
 -11  13   5        326.61        313.29        35.55 o
 -10  13   5          0.03         15.53        29.65 o
  -9  13   5        409.21        432.37        54.38 o
  -8  13   5         79.79         78.28        36.18 o
  -7  13   5          2.96         13.85        32.23 o
  -6  13   5       2301.45       2556.13       117.93 o
  -5  13   5        518.70        600.30        41.03 o
  -4  13   5        106.32        118.46        37.83 o
  -3  13   5         12.19         21.75        25.56 o
  -2  13   5        116.03        167.13        36.85 o
  -1  13   5        506.01        595.30        55.86 o
   0  13   5         17.89         32.03        31.10 o
   1  13   5        412.96        517.69        60.25 o
   2  13   5         28.31         22.03        35.80 o
   3  13   5       1477.33       1743.93        99.64 o
   4  13   5         90.52         95.22        31.29 o
   5  13   5         77.15        101.14        39.31 o
 -10  14   5          8.78          4.01        20.83 o
  -9  14   5       1040.23       1247.42        73.58 o
  -8  14   5        154.64        223.35        35.23 o
  -7  14   5        306.75        362.77        42.89 o
  -6  14   5        154.46        123.52        28.75 o
  -5  14   5        714.66        857.41        67.22 o
  -4  14   5         33.05         38.15        26.28 o
  -3  14   5       1526.17       2029.76        99.77 o
  -2  14   5        586.02        785.26        60.92 o
  -1  14   5        253.94        293.76        44.49 o
   0  14   5        239.72        278.02        42.06 o
   1  14   5          6.07         12.00        30.12 o
   2  14   5         57.66         82.08        32.82 o
   3  14   5         51.67         32.82        28.01 o
   4  14   5        121.21         61.67        24.16 o
  -9  15   5        280.46        200.49        25.32 o
  -8  15   5         62.53         48.33        25.80 o
  -7  15   5        777.68        768.84        62.57 o
  -6  15   5        527.21        639.73        58.32 o
  -5  15   5        224.94        200.63        29.03 o
  -4  15   5        635.72        609.75        48.52 o
  -3  15   5        519.95        547.57        40.40 o
  -2  15   5       2342.63       2777.35       135.91 o
  -1  15   5        367.89        470.52        45.91 o
   0  15   5        108.13        101.81        26.24 o
   1  15   5        150.68        110.86        29.95 o
   2  15   5         79.64         85.06        31.08 o
   3  15   5       1541.76        997.93       102.41 o
  -8  16   5        789.67        485.97        68.96 o
  -7  16   5         26.54         27.31        20.82 o
  -6  16   5          2.92          3.17        19.78 o
  -5  16   5        753.72        950.64        83.42 o
  -4  16   5        246.20        242.04        41.96 o
  -3  16   5        565.36        628.01        69.00 o
  -2  16   5         10.40          4.71        26.02 o
  -1  16   5       1042.30        880.85       162.08 o
   0  16   5        528.27        514.75        49.25 o
  -2 -17   6        235.68        232.72        24.85 o
  -1 -17   6        900.95        850.11        94.72 o
   0 -17   6        734.24        766.41        74.52 o
   1 -17   6       1577.40       1690.79       126.26 o
   2 -17   6         36.30         20.95        18.10 o
   3 -17   6        535.53        649.96        79.44 o
   4 -17   6        590.54        451.27        60.47 o
   5 -17   6        690.55        646.42        81.56 o
   6 -17   6        551.71        411.73        43.71 o
  -4 -16   6        521.91        413.74        35.14 o
  -3 -16   6        634.52        515.19        42.86 o
  -2 -16   6         25.75         16.68        25.09 o
  -1 -16   6        283.39        262.25        33.99 o
   0 -16   6          6.17         14.87        26.11 o
   1 -16   6        167.47        125.58        29.73 o
   2 -16   6       1123.50        991.98        88.34 o
   3 -16   6       1066.00       1013.51        75.71 o
   4 -16   6         17.85         28.88        21.29 o
   5 -16   6         59.37         32.06        21.59 o
   6 -16   6        297.09        266.00        60.76 o
   7 -16   6        596.37        649.15        84.33 o
  -6 -15   6        236.73        199.04        31.12 o
  -5 -15   6        131.57         80.68        19.56 o
  -4 -15   6         74.63         51.60        29.96 o
  -3 -15   6         16.45         44.19        28.53 o
  -2 -15   6        101.12        103.06        33.08 o
  -1 -15   6         49.55         59.55        34.71 o
   0 -15   6         93.51         95.64        35.10 o
   1 -15   6          3.14        -10.63        32.00 o
   2 -15   6         58.13         43.58        20.80 o
   3 -15   6        859.43        747.20        57.99 o
   4 -15   6        380.73        413.54        36.30 o
   5 -15   6       1129.47       1174.82        60.05 o
   6 -15   6        378.34        361.36        28.98 o
   7 -15   6         10.12          5.82        31.16 o
   8 -15   6        156.61        121.79        24.71 o
   9 -15   6        134.03         72.54        33.12 o
  -7 -14   6        641.50        657.08        46.25 o
  -6 -14   6         91.04         92.31        24.47 o
  -5 -14   6         21.67         -1.07        24.81 o
  -4 -14   6        427.34        513.99        49.13 o
  -3 -14   6        313.79        335.44        39.51 o
  -2 -14   6         72.53         91.92        38.82 o
  -1 -14   6        303.03        285.04        40.98 o
   0 -14   6         25.10         21.29        30.57 o
   1 -14   6         45.57         44.49        25.58 o
   2 -14   6        710.69        780.84        40.62 o
   3 -14   6         40.13         42.04        22.34 o
   4 -14   6        788.07        722.12        43.32 o
   5 -14   6        333.30        415.93        37.81 o
   6 -14   6         15.94         29.48        24.48 o
   7 -14   6        295.83        298.22        30.70 o
   8 -14   6        869.12        930.82        72.39 o
   9 -14   6       1120.49       1118.54       122.43 o
  10 -14   6          4.90         -4.15        15.74 o
  -8 -13   6        625.57        590.67        40.15 o
  -7 -13   6         40.07         23.01        18.54 o
  -6 -13   6         66.79         63.51        26.30 o
  -5 -13   6        394.71        374.64        39.66 o
  -4 -13   6        387.96        466.56        48.17 o
  -3 -13   6        783.93        754.57        60.12 o
  -2 -13   6        565.52        636.80        50.75 o
  -1 -13   6       3254.79       3494.62       173.10 o
   0 -13   6       3022.57       3098.10       133.93 o
   1 -13   6       2019.44       2034.91       114.05 o
   2 -13   6        256.29        212.40        25.25 o
   3 -13   6         35.27         65.67        22.59 o
   4 -13   6        286.64        412.20        34.61 o
   5 -13   6         29.73         44.72        24.93 o
   6 -13   6         45.66         79.24        26.90 o
   7 -13   6        846.09        858.78        60.15 o
   8 -13   6         26.24         42.88        23.93 o
   9 -13   6          4.49          6.25        25.99 o
  10 -13   6       1464.67        812.45       144.79 o
  -9 -12   6        162.68        148.33        37.57 o
  -8 -12   6        115.60        107.39        27.70 o
  -7 -12   6        424.23        397.70        39.58 o
  -6 -12   6        857.87        728.94        64.85 o
  -5 -12   6        662.28        709.49        63.93 o
  -4 -12   6       2149.20       2334.19       112.02 o
  -3 -12   6       1830.33       1808.06        91.15 o
  -2 -12   6        142.01        171.55        36.77 o
  -1 -12   6         69.77         71.50        34.60 o
   0 -12   6       1276.59       1211.15        56.29 o
   1 -12   6       1155.70       1241.29        74.15 o
   2 -12   6        198.47        180.95        22.44 o
   3 -12   6        756.47        642.69        42.42 o
   4 -12   6       1593.27       1685.10        74.16 o
   5 -12   6        733.91        694.52        46.98 o
   6 -12   6        355.16        313.59        33.09 o
   7 -12   6        271.82        214.56        35.50 o
   8 -12   6        299.01        273.54        47.45 o
   9 -12   6        812.24        692.34        67.48 o
  10 -12   6          6.32         15.83        33.63 o
  11 -12   6       1395.70       1201.60       110.35 o
 -10 -11   6         69.18         56.34        24.24 o
  -9 -11   6          4.60          3.33        19.91 o
  -8 -11   6       1239.68       1153.53        84.39 o
  -7 -11   6       1297.02       1236.51       113.78 o
  -6 -11   6        471.48        461.99        40.84 o
  -5 -11   6        106.64         75.78        26.14 o
  -4 -11   6        259.07        304.33        35.04 o
  -3 -11   6       3216.29       3176.58       130.44 o
  -2 -11   6       9521.92      10307.34       454.41 o
  -1 -11   6         24.88         26.78        23.76 o
   0 -11   6       2659.10       2409.21        83.04 o
   1 -11   6         23.95         22.46        16.54 o
   2 -11   6        104.30        104.92        18.45 o
   3 -11   6        185.98        191.21        21.17 o
   4 -11   6         38.46         61.72        20.67 o
   5 -11   6        243.10        245.27        31.69 o
   6 -11   6         14.96         20.89        24.06 o
   7 -11   6       1189.30       1333.54        69.88 o
   8 -11   6        171.94        189.59        30.24 o
   9 -11   6         52.96         78.27        29.35 o
  10 -11   6         42.64        102.70        53.40 o
  11 -11   6         97.39         61.42        36.18 o
 -11 -10   6         56.82         17.40        26.77 o
 -10 -10   6         83.25        117.66        36.34 o
  -9 -10   6        109.57         72.14        17.79 o
  -8 -10   6       1655.53       1931.91       113.24 o
  -7 -10   6        318.83        400.49        32.84 o
  -6 -10   6        334.18        294.86        25.25 o
  -5 -10   6         51.49         58.47        24.22 o
  -4 -10   6        105.89         76.37        27.87 o
  -3 -10   6        169.91        166.60        28.57 o
  -2 -10   6        960.36        934.17        52.66 o
  -1 -10   6       8141.84       8359.46       300.91 o
   0 -10   6        185.76        202.28        18.61 o
   1 -10   6       1376.58       1387.36        42.46 o
   2 -10   6        246.05        264.61        19.24 o
   3 -10   6        626.79        581.19        31.21 o
   4 -10   6       4765.81       4458.51       139.47 o
   5 -10   6       3306.34       3296.79       109.71 o
   6 -10   6        230.95        233.61        31.20 o
   7 -10   6       2251.59       2118.35        92.19 o
   8 -10   6        169.58        189.28        46.56 o
   9 -10   6        133.64        107.63        32.04 o
  10 -10   6        107.93        186.13        49.54 o
  11 -10   6        478.36        331.80        88.61 o
  12 -10   6        797.51        692.65        82.00 o
 -11  -9   6        883.31       1060.70        58.77 o
 -10  -9   6         94.05        153.46        29.04 o
  -9  -9   6          7.01        -14.71        23.48 o
  -8  -9   6         17.56         34.62        24.43 o
  -7  -9   6         54.59         43.92        21.11 o
  -6  -9   6        237.71        237.13        22.57 o
  -5  -9   6        401.55        320.69        23.14 o
  -4  -9   6       5065.73       4860.07       163.89 o
  -3  -9   6       4657.87       4520.33       144.61 o
  -2  -9   6       1943.39       1744.23        58.18 o
  -1  -9   6       1879.06       1884.58        57.39 o
   0  -9   6        193.20        179.53        15.77 o
   1  -9   6         39.98         67.83        16.56 o
   2  -9   6          4.08         -1.76        13.95 o
   3  -9   6        719.49        688.27        36.53 o
   4  -9   6       3780.51       3489.20       102.31 o
   5  -9   6       9407.69       9201.45       306.33 o
   6  -9   6       1780.74       1890.38        68.57 o
   7  -9   6         58.60         43.26        21.60 o
   8  -9   6        584.06        580.02        72.92 o
   9  -9   6         16.92         26.75        25.77 o
  10  -9   6        871.93        825.89       132.98 o
  11  -9   6       2889.66       3051.57       482.62 o
  12  -9   6        189.49        124.99        64.65 o
 -12  -8   6        626.72        444.41        78.73 o
 -11  -8   6       1085.45       1026.58        75.87 o
 -10  -8   6         33.26         23.21        26.34 o
  -9  -8   6         19.24         37.65        24.38 o
  -8  -8   6        156.93        171.99        25.36 o
  -7  -8   6        355.01        334.13        26.74 o
  -6  -8   6        634.74        717.40        31.70 o
  -5  -8   6       1832.00       1710.24        65.60 o
  -4  -8   6        654.09        637.95        35.95 o
  -3  -8   6         46.25         36.01        19.21 o
  -2  -8   6         19.06         31.91        17.07 o
  -1  -8   6        845.79        757.79        38.88 o
   0  -8   6       3342.27       3089.81       150.60 o
   1  -8   6       3130.16       2701.12       151.88 o
   2  -8   6        299.88        295.99        35.26 o
   3  -8   6        424.37        350.75        27.24 o
   4  -8   6        112.03         98.41        17.26 o
   5  -8   6        102.94         91.26        20.16 o
   6  -8   6       1870.86       1806.21        64.91 o
   7  -8   6       4376.54       4259.93       131.36 o
   8  -8   6        227.41        247.86        25.97 o
   9  -8   6         91.91         73.98        31.68 o
  10  -8   6         32.75         14.74        45.31 o
  11  -8   6         37.49         84.15        43.37 o
  12  -8   6        600.80        534.83        63.46 o
 -12  -7   6        856.53        920.44       100.03 o
 -11  -7   6        115.33        120.90        26.96 o
 -10  -7   6          0.90          0.82        20.44 o
  -9  -7   6        246.11        339.15        34.40 o
  -8  -7   6        142.16        159.22        29.78 o
  -7  -7   6       4076.93       3980.27       113.78 o
  -6  -7   6         16.66         16.96        14.39 o
  -5  -7   6        643.20        618.45        25.06 o
  -4  -7   6         10.77         26.56        15.79 o
  -3  -7   6       2065.18       2139.22       106.73 o
  -2  -7   6        212.31        193.84        41.15 o
  -1  -7   6       1159.83       1093.19        70.28 o
   0  -7   6         49.28         24.99        25.13 o
   1  -7   6        557.43        648.70        49.30 o
   2  -7   6       5740.09       5211.40       319.09 o
   3  -7   6       4048.60       3529.36       213.68 o
   4  -7   6       7681.72       7112.97       239.70 o
   5  -7   6        970.38        997.42        33.87 o
   6  -7   6        921.83        875.15        45.09 o
   7  -7   6       9755.34       9793.15       369.15 o
   8  -7   6       3196.24       3314.67       190.80 o
   9  -7   6         27.41         44.57        28.18 o
  10  -7   6        169.84        260.78        51.46 o
  11  -7   6        102.90        134.90        41.93 o
  12  -7   6        450.86        532.79       106.54 o
  13  -7   6        170.09        121.97        50.14 o
 -13  -6   6         45.87          7.98        39.40 o
 -12  -6   6        406.40        390.34        32.37 o
 -11  -6   6        305.87        355.89        37.08 o
 -10  -6   6        100.18        132.00        22.03 o
  -9  -6   6         36.87         15.68        20.33 o
  -8  -6   6       2628.60       2651.08        95.60 o
  -7  -6   6       1766.14       1614.68        51.65 o
  -6  -6   6       2932.26       2631.08        60.62 o
  -5  -6   6       7164.42       6186.73       165.84 o
  -4  -6   6         35.10         21.29        32.52 o
  -3  -6   6         73.64         35.02        34.41 o
  -2  -6   6       1620.61       1583.75        82.68 o
  -1  -6   6        183.42        274.14        30.57 o
   0  -6   6         62.47         57.79        18.02 o
   1  -6   6       2504.93       2057.42       103.80 o
   2  -6   6       1669.40       1951.32       112.19 o
   3  -6   6       5745.17       5696.47       313.12 o
   4  -6   6        471.39        523.62        54.61 o
   5  -6   6       8407.23       7942.31       250.49 o
   6  -6   6       2064.94       1915.98        68.25 o
   7  -6   6       7405.55       7559.50       288.29 o
   8  -6   6        111.74         92.69        28.15 o
   9  -6   6       4576.34       5268.43       343.29 o
  10  -6   6       3502.37       4046.89       454.62 o
  11  -6   6       2913.99       3684.35       241.98 o
  12  -6   6         17.62         68.40        32.22 o
  13  -6   6       1161.03       1169.07       106.61 o
 -13  -5   6         21.33         19.05        23.08 o
 -12  -5   6        374.09        379.46        31.66 o
 -11  -5   6        127.19         81.99        27.94 o
 -10  -5   6          7.46         26.41        20.34 o
  -9  -5   6       1287.32       1371.40        60.99 o
  -8  -5   6       1778.83       1786.64        68.87 o
  -7  -5   6         71.11         67.37        12.70 o
  -6  -5   6       2660.90       2580.61        70.37 o
  -5  -5   6      12666.72      12184.04       612.68 o
  -4  -5   6        525.04        573.94        49.46 o
  -3  -5   6      12093.59      10792.29       591.04 o
  -2  -5   6         92.07         58.24        28.73 o
  -1  -5   6       3011.53       2329.67        91.52 o
   0  -5   6        235.42        294.60        28.83 o
   1  -5   6        123.63        112.47        25.95 o
   2  -5   6       2021.54       1831.07        82.66 o
   3  -5   6       1157.31       1158.16        60.69 o
   4  -5   6        689.25        841.49        57.61 o
   5  -5   6       2478.51       2406.40       100.23 o
   6  -5   6       1658.16       1486.32        62.52 o
   7  -5   6        640.33        694.54        42.40 o
   8  -5   6       3744.45       3789.64       191.42 o
   9  -5   6        424.40        489.75        60.90 o
  10  -5   6        289.94        306.66        66.40 o
  11  -5   6        741.23        993.00       143.05 o
  12  -5   6        195.16        221.38        40.36 o
  13  -5   6       1081.20       1131.73        97.41 o
 -14  -4   6        273.32        150.06        84.52 o
 -13  -4   6        100.98         52.37        17.89 o
 -12  -4   6         56.41         66.85        24.50 o
 -11  -4   6       1637.18       1816.48        85.64 o
 -10  -4   6          2.62         28.85        25.74 o
  -9  -4   6        173.94        220.97        24.19 o
  -8  -4   6        749.49        820.25        30.87 o
  -7  -4   6       2314.70       2399.31        51.19 o
  -6  -4   6         21.23         26.54        16.27 o
  -5  -4   6       1032.10        994.47        46.89 o
  -4  -4   6      51423.74      57346.55      5136.48 o
  -3  -4   6       3182.90       2917.82       120.87 o
  -2  -4   6       5310.00       4979.51       184.31 o
  -1  -4   6       5990.69       4953.59       136.70 o
   0  -4   6       5892.38       4801.38       175.80 o
   1  -4   6       4118.30       3652.90       139.96 o
   2  -4   6        607.30        687.68        42.88 o
   3  -4   6        837.29        670.40        36.90 o
   4  -4   6         57.15         93.91        33.79 o
   5  -4   6       2545.97       2404.24       187.35 o
   6  -4   6        821.37        668.13        43.46 o
   7  -4   6       3574.21       3540.30       168.21 o
   8  -4   6        567.22        582.57        60.15 o
   9  -4   6        142.38        166.75        85.75 o
  10  -4   6        990.48       1234.96       136.16 o
  11  -4   6        681.54        891.75       123.03 o
  12  -4   6        123.45        160.07        44.31 o
  13  -4   6          3.29         25.32        39.74 o
 -14  -3   6        117.37         39.86        31.53 o
 -13  -3   6        144.42        132.87        25.44 o
 -12  -3   6        940.41       1096.45        57.82 o
 -11  -3   6       3251.57       3624.69       237.83 o
 -10  -3   6        204.05        232.28        28.52 o
  -9  -3   6       1228.55       1296.04        43.43 o
  -8  -3   6        453.72        416.40        20.88 o
  -7  -3   6        751.50        760.83        20.93 o
  -6  -3   6       1572.08       1769.57        75.36 o
  -5  -3   6       1803.67       1837.95        59.20 o
  -4  -3   6        134.85        191.25        25.84 o
  -3  -3   6      21413.63      22734.74      1205.45 o
  -2  -3   6       3405.79       2973.32       105.23 o
  -1  -3   6       2608.37       2203.80        86.95 o
   0  -3   6         30.08         43.42        10.62 o
   1  -3   6       4165.49       3552.85       132.80 o
   2  -3   6       3484.92       3163.17       124.15 o
   3  -3   6      32050.62      31322.43      2770.82 o
   4  -3   6      16985.94      18146.66      1385.91 o
   5  -3   6        247.38        258.65        43.04 o
   6  -3   6        153.65        158.37        24.10 o
   7  -3   6       1212.17       1117.72        61.67 o
   8  -3   6        579.36        673.60        59.13 o
   9  -3   6        112.71        101.06        60.92 o
  10  -3   6         63.84         35.63        46.43 o
  11  -3   6       1245.99       1521.62       203.48 o
  12  -3   6        418.28        396.64        59.70 o
  13  -3   6        348.35        273.80        50.10 o
 -14  -2   6         34.56         17.76        20.27 o
 -13  -2   6        565.56        582.00        54.49 o
 -12  -2   6        857.58        983.48        48.78 o
 -11  -2   6        226.79        288.16        33.24 o
 -10  -2   6        709.95        755.36        42.67 o
  -9  -2   6        498.14        502.77        27.04 o
  -8  -2   6       6825.54       7112.27       166.76 o
  -7  -2   6        718.01        824.82        30.83 o
  -6  -2   6       3095.21       2873.07        94.45 o
  -5  -2   6      29911.87      33298.30      1692.88 o
  -4  -2   6       4321.77       4302.06       113.22 o
  -3  -2   6       9225.06       8128.29       216.61 o
  -2  -2   6         51.83         26.61        17.75 o
  -1  -2   6        183.83        109.49        13.21 o
   0  -2   6      20750.03      20687.61       992.18 o
   1  -2   6        106.40        115.74        18.99 o
   2  -2   6        163.09        139.87        18.78 o
   3  -2   6       6099.40       4974.87       309.37 o
   4  -2   6       1250.74       1136.02       126.09 o
   5  -2   6       3050.31       2502.15       224.42 o
   6  -2   6       9274.96       8487.96       411.20 o
   7  -2   6       3512.15       3434.35       129.74 o
   8  -2   6        404.89        365.30        35.18 o
   9  -2   6        694.20        903.54       114.98 o
  10  -2   6        834.15       1393.58       224.11 o
  11  -2   6        744.94        976.85       158.85 o
  12  -2   6         35.12         66.08        34.85 o
  13  -2   6         30.30         98.85       110.25 o
 -14  -1   6         58.71         34.49        22.16 o
 -13  -1   6        126.02        137.91        26.65 o
 -12  -1   6        262.45        333.91        40.51 o
 -11  -1   6       2191.73       2075.38        87.84 o
 -10  -1   6         72.12         56.76        22.63 o
  -9  -1   6         27.32         24.92        19.07 o
  -8  -1   6        178.77        209.89        15.55 o
  -7  -1   6       3899.30       3626.69       100.42 o
  -6  -1   6         62.82         76.51        26.32 o
  -5  -1   6       8239.24       8867.35       282.92 o
  -4  -1   6        201.76        205.87        18.54 o
  -3  -1   6       9391.31       9223.24       285.35 o
  -2  -1   6       1803.09       1467.66        40.10 o
  -1  -1   6        438.35        522.34        21.18 o
   0  -1   6        905.58        808.48        50.37 o
   1  -1   6       7714.00       7031.23       353.37 o
   2  -1   6       1560.38       1253.28       112.11 o
   3  -1   6      17581.21      16564.96       910.97 o
   4  -1   6        479.15        437.60        52.73 o
   5  -1   6       1103.89       1237.78       111.43 o
   6  -1   6         10.34         42.17        26.30 o
   7  -1   6        640.61        516.63        49.64 o
   8  -1   6        115.08         87.29        38.55 o
   9  -1   6        125.43        148.88        46.73 o
  10  -1   6        315.07        429.71        63.50 o
  11  -1   6        237.76        321.59        56.60 o
  12  -1   6        103.09         88.96        36.77 o
  13  -1   6        158.79        171.27       152.82 o
 -14   0   6         10.31         23.12        23.56 o
 -13   0   6        131.81        116.44        30.07 o
 -12   0   6         49.19         76.76        35.53 o
 -11   0   6        346.41        314.98        32.72 o
 -10   0   6        110.77        128.95        27.10 o
  -9   0   6       1317.90       1443.36        56.65 o
  -8   0   6        437.14        540.81        25.99 o
  -7   0   6       4077.15       4207.04       173.34 o
  -6   0   6         59.33         74.31        27.99 o
  -5   0   6       2159.49       2163.94        84.21 o
  -4   0   6       1929.19       1543.58        60.56 o
  -3   0   6        288.48        337.62        15.73 o
  -2   0   6      20419.87      18144.31       666.52 o
  -1   0   6      14048.61      13352.21       432.28 o
   0   0   6       3535.35       3089.74       153.05 o
   1   0   6       8198.02       8102.09       486.66 o
   2   0   6         16.99         45.99        41.28 o
   3   0   6       6601.40       7197.01       365.07 o
   4   0   6        347.56        410.57        57.18 o
   5   0   6        264.49        289.09        66.82 o
   6   0   6       1681.96       1353.81        63.42 o
   7   0   6        128.83         82.71        18.79 o
   8   0   6        391.31        400.73        33.15 o
   9   0   6         42.26         52.87        40.91 o
  10   0   6       1119.26       1157.59       203.26 o
  11   0   6        274.08        337.36        52.26 o
  12   0   6        945.88        725.83        83.72 o
 -15   1   6         24.08         23.88        18.70 o
 -14   1   6        358.47        302.99        31.82 o
 -13   1   6        643.27        700.34        48.89 o
 -12   1   6        204.48        212.11        32.13 o
 -11   1   6        157.27        232.56        26.88 o
 -10   1   6        929.17        943.01        44.82 o
  -9   1   6        631.46        732.44        33.62 o
  -8   1   6       2273.19       2158.39        56.54 o
  -7   1   6       7823.04       7831.05       331.30 o
  -6   1   6        517.18        459.86        35.16 o
  -5   1   6         38.15         94.09        23.91 o
  -4   1   6       4393.61       4536.43       132.73 o
  -3   1   6      10221.97       9307.82       235.17 o
  -2   1   6       3688.00       3341.86        85.85 o
  -1   1   6         50.73         70.50        13.26 o
   0   1   6        229.15        251.97        28.00 o
   1   1   6      35565.88      37957.55      2986.73 o
   2   1   6      10109.61      10582.51       641.88 o
   3   1   6      86794.20     108733.57     16522.92 o
   4   1   6         44.25         65.55        35.97 o
   5   1   6       4315.22       3596.95       158.18 o
   6   1   6       1182.09       1062.93        60.61 o
   7   1   6        574.33        588.89        40.78 o
   8   1   6         43.28         66.41        25.38 o
   9   1   6       1220.72       1509.58       145.63 o
  10   1   6         32.14         52.00        26.69 o
  11   1   6       1946.90       2039.62       177.45 o
  12   1   6        607.17        618.93        97.21 o
 -15   2   6        315.38        188.84        43.50 o
 -14   2   6         18.31         10.15        19.91 o
 -13   2   6        118.31        118.38        23.12 o
 -12   2   6       1376.31       1632.71        76.92 o
 -11   2   6        113.67        169.02        26.79 o
 -10   2   6       1368.08       1549.50        59.97 o
  -9   2   6       2424.30       2566.89        81.29 o
  -8   2   6       4119.52       4179.63       100.20 o
  -7   2   6       9992.04       9422.41       429.78 o
  -6   2   6       4672.89       4720.64       177.35 o
  -5   2   6       1043.95       1163.39        50.08 o
  -4   2   6       1011.38        992.80        42.75 o
  -3   2   6        234.45        191.50        20.03 o
  -2   2   6       1983.20       1686.88        55.52 o
  -1   2   6       7408.24       7093.60       303.10 o
   0   2   6       8391.40       7765.15       305.13 o
   1   2   6       1176.60        984.96        77.05 o
   2   2   6      17354.69      17231.04      1172.53 o
   3   2   6       4559.03       4923.78       251.15 o
   4   2   6       2640.21       2102.12       142.20 o
   5   2   6        882.72        793.71        67.18 o
   6   2   6        148.36        120.31        21.55 o
   7   2   6        650.32        632.85        41.56 o
   8   2   6        175.41        224.08        31.66 o
   9   2   6        755.76        788.81        70.80 o
  10   2   6         19.16         44.77        37.10 o
  11   2   6       1181.51       1298.60       131.41 o
  12   2   6        325.73        366.50        87.76 o
 -15   3   6        481.21        415.16        34.86 o
 -14   3   6         13.18         21.78        20.19 o
 -13   3   6        463.08        459.42        34.43 o
 -12   3   6         29.55         30.74        21.85 o
 -11   3   6       1230.51       1306.81        55.23 o
 -10   3   6        433.25        471.85        28.83 o
  -9   3   6        277.66        295.05        22.20 o
  -8   3   6       7585.37       7401.52       195.44 o
  -7   3   6       6344.59       6281.04       224.86 o
  -6   3   6        826.73        722.01        49.42 o
  -5   3   6       2442.28       2042.52        76.83 o
  -4   3   6       4711.20       4427.10       143.36 o
  -3   3   6         58.47         60.70        19.53 o
  -2   3   6       1146.94       1198.47        47.34 o
  -1   3   6        117.97         93.56        15.72 o
   0   3   6        621.59        721.74        33.54 o
   1   3   6       7573.83       6824.48       313.81 o
   2   3   6       1558.21       1270.63        70.42 o
   3   3   6       3478.92       3241.23       271.66 o
   4   3   6         92.63         52.96        31.05 o
   5   3   6        426.38        391.66        31.84 o
   6   3   6       1236.48       1306.44        89.23 o
   7   3   6        156.37        197.16        33.85 o
   8   3   6       3745.33       4049.08       331.42 o
   9   3   6        923.63        966.74       148.05 o
  10   3   6        797.59        824.57       142.33 o
  11   3   6         11.97         90.74        90.34 o
  12   3   6         30.11        -37.31        69.91 o
 -15   4   6          4.74          2.22        21.29 o
 -14   4   6       1450.48       1457.62        86.56 o
 -13   4   6       3273.58       3673.88       170.15 o
 -12   4   6         23.51          7.12        21.65 o
 -11   4   6        477.11        524.33        32.28 o
 -10   4   6        699.01        687.66        28.62 o
  -9   4   6       2153.54       2185.65        53.34 o
  -8   4   6        900.56        873.26        29.38 o
  -7   4   6        786.82        778.60        28.38 o
  -6   4   6       2360.66       2310.20       103.44 o
  -5   4   6       1272.42       1173.14        58.74 o
  -4   4   6       3572.64       3441.30       110.91 o
  -3   4   6       1231.37       1273.65        52.15 o
  -2   4   6       4781.79       4202.94       130.20 o
  -1   4   6      12308.70      11213.92       397.40 o
   0   4   6        225.70        174.06        28.43 o
   1   4   6      19280.19      18836.06      1226.63 o
   2   4   6       4069.91       3324.41       184.34 o
   3   4   6         73.74         76.63        62.32 o
   4   4   6       1692.43       1689.80       128.34 o
   5   4   6         28.01         28.15        25.68 o
   6   4   6        308.83        293.84        34.09 o
   7   4   6          4.17        -12.18        28.70 o
   8   4   6        946.54        978.41        69.25 o
   9   4   6          7.44         14.92        44.76 o
  10   4   6        225.43        184.46        34.37 o
  11   4   6        118.76         42.27        44.54 o
 -15   5   6        155.85        115.53        26.75 o
 -14   5   6        239.38        185.04        26.25 o
 -13   5   6         20.44         33.82        21.50 o
 -12   5   6         15.59         27.37        21.42 o
 -11   5   6        344.54        356.13        26.36 o
 -10   5   6       4784.73       5113.04       147.23 o
  -9   5   6       2364.03       2264.46        57.64 o
  -8   5   6       5561.41       5653.20       118.04 o
  -7   5   6      15565.85      14630.89       413.14 o
  -6   5   6       2655.36       2754.79       136.07 o
  -5   5   6        615.67        554.01        39.80 o
  -4   5   6       5617.42       5245.50       198.00 o
  -3   5   6       4498.56       4366.56       138.61 o
  -2   5   6       1013.64       1067.01        52.28 o
  -1   5   6        544.75        504.94        35.50 o
   0   5   6        178.31        129.98        21.30 o
   1   5   6       1115.17       1145.27        96.92 o
   2   5   6       1692.21       2243.12       209.98 o
   3   5   6       3179.30       3197.77       155.51 o
   4   5   6        140.69        143.79        20.04 o
   5   5   6       1429.15       1694.38       105.86 o
   6   5   6         21.70         20.61        27.74 o
   7   5   6        182.69        214.67        42.87 o
   8   5   6       1727.96       2176.77       204.40 o
   9   5   6        143.36        167.07        41.40 o
  10   5   6         82.30         42.97        24.91 o
  11   5   6        143.31         96.57        73.17 o
 -14   6   6         35.31         28.95        21.90 o
 -13   6   6         23.10          5.79        20.46 o
 -12   6   6       2587.24       2586.42       101.10 o
 -11   6   6        460.10        485.85        30.82 o
 -10   6   6       1915.63       1954.27        70.36 o
  -9   6   6        279.03        357.78        21.77 o
  -8   6   6       2724.69       2479.77        53.84 o
  -7   6   6       5331.25       5106.33       110.26 o
  -6   6   6       4232.43       3604.94        72.15 o
  -5   6   6        624.26        652.94        43.95 o
  -4   6   6       3000.46       2994.40       124.82 o
  -3   6   6       7955.40       7688.57       317.07 o
  -2   6   6          6.40         10.39        25.72 o
  -1   6   6      10459.92       8874.32       439.23 o
   0   6   6       6922.58       6468.67       483.92 o
   1   6   6        236.73        211.02        36.17 o
   2   6   6       2013.40       1863.62        63.80 o
   3   6   6        389.16        374.27        22.43 o
   4   6   6        858.95        838.90        34.94 o
   5   6   6        498.05        545.25        37.76 o
   6   6   6        284.00        329.67        38.44 o
   7   6   6        622.32        568.98        72.77 o
   8   6   6        597.59        622.91        63.35 o
   9   6   6         16.59         -2.40        50.91 o
  10   6   6         16.98        -15.31        34.46 o
 -14   7   6        382.06        264.99        50.95 o
 -13   7   6        458.31        322.58        28.42 o
 -12   7   6         35.52         22.98        20.69 o
 -11   7   6       2529.92       2490.90        84.74 o
 -10   7   6        684.54        802.31        35.71 o
  -9   7   6       1332.51       1291.38        55.83 o
  -8   7   6       4993.59       4900.01       133.17 o
  -7   7   6        375.94        398.88        22.00 o
  -6   7   6        972.43       1071.89        32.79 o
  -5   7   6       8872.77       8253.30       203.12 o
  -4   7   6       2228.82       1868.84        60.03 o
  -3   7   6          0.36         31.83        26.66 o
  -2   7   6         25.87         10.22        25.66 o
  -1   7   6        253.33        239.02        22.57 o
   0   7   6         24.02          6.89        21.42 o
   1   7   6       2692.38       2792.95        82.98 o
   2   7   6         35.38         47.83        21.88 o
   3   7   6         89.88         92.22        19.46 o
   4   7   6        117.04        154.72        22.84 o
   5   7   6         16.06         16.11        25.19 o
   6   7   6        235.38        238.93        42.90 o
   7   7   6        543.65        609.44        62.99 o
   8   7   6        596.03        612.24        94.42 o
   9   7   6        785.62        668.33        72.05 o
  10   7   6        185.93        147.79        27.84 o
 -14   8   6         92.04         17.16        23.66 o
 -13   8   6         19.36         -0.85        26.57 o
 -12   8   6       1855.86       1962.47        92.93 o
 -11   8   6       3510.01       3433.21       120.24 o
 -10   8   6         11.37         15.34        18.80 o
  -9   8   6       1674.02       1782.79       110.33 o
  -8   8   6        319.25        359.93        24.07 o
  -7   8   6       1187.15       1249.47        56.64 o
  -6   8   6       2560.35       2457.01        71.20 o
  -5   8   6         51.64         42.28        12.55 o
  -4   8   6        671.84        648.28        22.51 o
  -3   8   6        475.08        515.72        22.93 o
  -2   8   6       2494.01       2255.59        83.94 o
  -1   8   6      10259.25       9666.46       324.34 o
   0   8   6        472.92        395.63        29.66 o
   1   8   6       4685.88       5134.23       180.36 o
   2   8   6       1150.72       1413.88        76.94 o
   3   8   6        633.90        767.45        51.38 o
   4   8   6       2420.32       2696.11       141.15 o
   5   8   6        318.36        361.19        45.80 o
   6   8   6          9.15         -1.44        32.62 o
   7   8   6       1296.68       1446.28       159.90 o
   8   8   6        595.47        784.88        86.58 o
   9   8   6        201.22        123.68        41.49 o
 -14   9   6        220.33        143.68        33.10 o
 -13   9   6        176.64        165.79        25.03 o
 -12   9   6        103.79        154.59        40.71 o
 -11   9   6         70.42         93.47        34.86 o
 -10   9   6        377.62        353.82        37.65 o
  -9   9   6          9.99         -1.35        21.45 o
  -8   9   6         12.64         10.37        22.73 o
  -7   9   6        578.93        731.94        39.97 o
  -6   9   6        617.59        604.31        32.67 o
  -5   9   6       1626.65       1732.34        48.73 o
  -4   9   6       2128.25       2132.39        56.42 o
  -3   9   6        225.16        199.49        17.71 o
  -2   9   6        139.21        131.55        17.22 o
  -1   9   6       1371.09       1408.47        57.26 o
   0   9   6       2979.12       3275.25       141.61 o
   1   9   6       1154.64       1542.48        70.59 o
   2   9   6        210.99        295.54        37.97 o
   3   9   6       1101.44       1614.80       110.27 o
   4   9   6        218.18        237.54        32.59 o
   5   9   6         61.84         58.26        32.76 o
   6   9   6        924.95       1336.69       123.91 o
   7   9   6        517.36        625.82        80.98 o
   8   9   6        946.68        899.19        77.15 o
   9   9   6          3.07         -6.99        25.09 o
 -13  10   6         16.76         -2.49        24.78 o
 -12  10   6        662.09        621.75        49.84 o
 -11  10   6       1050.55       1231.55        86.49 o
 -10  10   6       1213.33       1340.04        77.62 o
  -9  10   6        104.66         86.41        24.68 o
  -8  10   6         19.33         47.55        24.77 o
  -7  10   6        460.55        497.32        36.90 o
  -6  10   6         13.75          6.54        17.43 o
  -5  10   6         16.32         37.85        17.87 o
  -4  10   6         15.84         28.38        17.50 o
  -3  10   6         82.00         89.67        21.54 o
  -2  10   6       3010.07       2829.56       128.29 o
  -1  10   6        684.77        913.69        61.12 o
   0  10   6        941.58       1153.79        64.94 o
   1  10   6        381.61        539.86        51.25 o
   2  10   6         30.34         78.43        35.15 o
   3  10   6        439.58        580.02        56.82 o
   4  10   6       1898.16       2527.75       172.86 o
   5  10   6        485.18        553.42        48.48 o
   6  10   6        122.27        155.22        36.25 o
   7  10   6       1271.96       1404.07       182.56 o
   8  10   6        102.61         59.71        31.95 o
 -13  11   6        305.18        177.23        19.89 o
 -12  11   6        123.02         93.38        27.17 o
 -11  11   6        867.37        967.66        71.66 o
 -10  11   6       4058.50       4738.41       236.05 o
  -9  11   6       2853.85       3212.49       161.60 o
  -8  11   6       2297.71       2304.29        98.70 o
  -7  11   6        954.92       1097.45        48.58 o
  -6  11   6        465.83        522.41        29.35 o
  -5  11   6       1589.42       1681.95        80.60 o
  -4  11   6          9.48         -3.88        21.26 o
  -3  11   6       2090.15       2182.94       135.29 o
  -2  11   6        516.92        590.98        57.20 o
  -1  11   6       2303.03       2644.27       196.48 o
   0  11   6       1574.34       1941.28        99.02 o
   1  11   6        571.51        778.01        65.30 o
   2  11   6         91.51        155.16        41.99 o
   3  11   6         78.15         80.55        37.29 o
   4  11   6         64.44         74.19        33.94 o
   5  11   6        219.13        310.11        58.99 o
   6  11   6        286.37        256.94        48.18 o
   7  11   6         60.59         41.57        32.19 o
 -12  12   6       1177.92       1185.00       118.70 o
 -11  12   6       4036.91       4960.06       230.22 o
 -10  12   6         81.48         83.58        29.37 o
  -9  12   6        569.37        734.93        60.97 o
  -8  12   6       2232.38       2415.90       120.56 o
  -7  12   6        117.75        149.07        27.62 o
  -6  12   6        563.12        601.97        33.50 o
  -5  12   6        182.69        165.13        25.69 o
  -4  12   6        343.56        376.99        35.21 o
  -3  12   6          9.18        -25.45        29.67 o
  -2  12   6          2.63          5.95        34.97 o
  -1  12   6         52.11         63.91        39.19 o
   0  12   6        284.49        342.34        38.76 o
   1  12   6         54.70         80.13        37.16 o
   2  12   6        934.94       1160.75        82.20 o
   3  12   6       2220.11       2755.72       139.17 o
   4  12   6       1870.89       2098.96       227.70 o
   5  12   6        116.87        172.12        52.66 o
   6  12   6        289.20        228.11        47.80 o
 -11  13   6          3.89         17.16        22.50 o
 -10  13   6        208.07        207.42        32.65 o
  -9  13   6         83.49         75.58        33.28 o
  -8  13   6          2.07         -6.18        26.99 o
  -7  13   6         61.76         65.56        30.07 o
  -6  13   6         51.61         61.09        31.90 o
  -5  13   6       2880.48       3255.61       134.29 o
  -4  13   6       2001.17       2241.78       119.45 o
  -3  13   6          6.30          9.50        28.46 o
  -2  13   6         87.54        122.74        38.47 o
  -1  13   6        203.38        208.98        35.06 o
   0  13   6        240.47        274.03        40.63 o
   1  13   6         81.65         65.12        38.09 o
   2  13   6         41.02         56.98        30.71 o
   3  13   6         45.90         66.23        31.30 o
   4  13   6        104.93        109.26        34.94 o
   5  13   6         39.80         30.11        22.82 o
 -10  14   6        138.86        118.63        24.41 o
  -9  14   6        713.85        759.04        48.10 o
  -8  14   6        226.07        227.69        41.85 o
  -7  14   6       2269.95       2250.98       108.21 o
  -6  14   6       1173.80       1328.52        80.21 o
  -5  14   6          8.11         30.59        27.05 o
  -4  14   6          3.15          9.87        24.65 o
  -3  14   6          6.46         63.24        32.22 o
  -2  14   6         44.06         93.70        29.45 o
  -1  14   6         21.47          6.63        26.61 o
   0  14   6         49.00         34.72        32.47 o
   1  14   6         33.82         36.45        30.20 o
   2  14   6         18.07          5.31        26.02 o
   3  14   6        385.95        295.76        73.37 o
   4  14   6        112.54         42.32        31.20 o
  -9  15   6          5.41         15.44        18.64 o
  -8  15   6        220.56        219.70        32.46 o
  -7  15   6         31.98         37.24        28.57 o
  -6  15   6        406.04        344.81        45.55 o
  -5  15   6         33.40         21.19        18.93 o
  -4  15   6        543.44        472.50        38.33 o
  -3  15   6       1988.89       2361.23        94.54 o
  -2  15   6        159.08        222.80        31.31 o
  -1  15   6        548.03        645.31        65.04 o
   0  15   6       1407.60       1851.04       108.75 o
   1  15   6        197.83        171.48        32.04 o
   2  15   6          1.69         24.61        23.81 o
  -7  16   6         50.39         32.22        19.58 o
  -6  16   6        152.40        116.64        27.25 o
  -5  16   6         41.75         55.79        23.98 o
  -4  16   6         81.32         75.15        32.90 o
  -3  16   6        170.06        208.76        33.68 o
  -2  16   6        797.63        560.33        81.44 o
  -1  16   6        289.31        248.28        35.26 o
   0  16   6         36.05         21.22        31.44 o
  -2 -17   7         13.21         13.80        16.65 o
  -1 -17   7        158.90         92.74        22.67 o
   0 -17   7         47.74         20.60        25.72 o
   1 -17   7        157.42        167.52        26.28 o
   2 -17   7       2444.95       2604.23       264.42 o
   3 -17   7       1383.02       1055.46       104.25 o
   4 -17   7         12.58          8.24        26.20 o
   5 -17   7          5.51          7.03        20.50 o
  -4 -16   7          6.02         26.23        17.47 o
  -3 -16   7         84.19         53.08        24.01 o
  -2 -16   7        938.53       1043.16        78.49 o
  -1 -16   7        107.20        113.64        28.45 o
   0 -16   7         43.53         21.46        27.23 o
   1 -16   7        330.93        323.71        38.83 o
   2 -16   7          4.44          4.10        26.45 o
   3 -16   7        207.60        253.52        59.79 o
   4 -16   7        458.49        425.71        68.08 o
   5 -16   7          9.86         21.62        20.85 o
   6 -16   7        189.55        208.57        55.39 o
   7 -16   7        464.92        471.22        46.63 o
  -6 -15   7        480.69        369.91        24.81 o
  -5 -15   7        330.90        339.56        28.93 o
  -4 -15   7        480.71        394.33        41.83 o
  -3 -15   7          9.94         12.76        39.30 o
  -2 -15   7        203.83        165.29        36.98 o
  -1 -15   7       1035.80       1169.93        78.43 o
   0 -15   7          0.91         -4.28        33.65 o
   1 -15   7        487.20        615.90        57.53 o
   2 -15   7       1149.38       1305.17       108.09 o
   3 -15   7        428.80        362.02        36.41 o
   4 -15   7        964.67       1216.08        85.29 o
   5 -15   7         81.79         72.15        21.56 o
   6 -15   7         41.40         43.97        21.10 o
   7 -15   7        367.83        342.73        44.93 o
   8 -15   7        145.55         96.47        32.55 o
  -7 -14   7        199.39        120.61        22.85 o
  -6 -14   7        171.73        132.85        25.23 o
  -5 -14   7         32.67         51.38        25.55 o
  -4 -14   7        452.79        524.30        89.13 o
  -3 -14   7        787.20        829.06        65.14 o
  -2 -14   7         58.71         74.96        34.41 o
  -1 -14   7         88.49        127.75        43.48 o
   0 -14   7          8.71         21.53        38.02 o
   1 -14   7        177.21        158.46        29.47 o
   2 -14   7        212.00        223.25        34.85 o
   3 -14   7         76.55         50.55        21.14 o
   4 -14   7       1005.75       1187.41        74.35 o
   5 -14   7       3506.42       3849.77       208.45 o
   6 -14   7        937.02       1006.72        84.65 o
   7 -14   7        294.50        294.48        29.82 o
   8 -14   7         12.17          4.48        21.29 o
   9 -14   7         10.83          0.85        22.18 o
  -8 -13   7        330.25        319.46        33.45 o
  -7 -13   7         23.92         30.02        24.96 o
  -6 -13   7        373.04        340.49        39.41 o
  -5 -13   7        210.87        166.66        39.70 o
  -4 -13   7        867.35        812.99        61.39 o
  -3 -13   7        177.32        203.07        36.55 o
  -2 -13   7       1120.44       1265.42        77.47 o
  -1 -13   7          8.79         25.59        38.19 o
   0 -13   7        574.05        586.07        50.73 o
   1 -13   7       1411.97       1501.68        67.57 o
   2 -13   7         95.78        124.20        28.41 o
   3 -13   7        202.71        214.75        25.23 o
   4 -13   7          1.47         17.63        23.87 o
   5 -13   7         18.40         39.80        23.10 o
   6 -13   7        317.41        332.38        31.67 o
   7 -13   7       1037.76       1057.43        57.38 o
   8 -13   7        114.80         91.82        31.65 o
   9 -13   7         95.24         66.46        23.63 o
  10 -13   7         53.74         45.36        21.40 o
  -9 -12   7        302.84        281.42        32.56 o
  -8 -12   7       1708.20       1381.23       151.40 o
  -7 -12   7        996.71        900.91        98.13 o
  -6 -12   7         14.25         29.54        25.52 o
  -5 -12   7        243.27        211.63        35.48 o
  -4 -12   7        170.24        153.74        35.81 o
  -3 -12   7         10.00          7.18        29.41 o
  -2 -12   7        278.58        307.28        46.08 o
  -1 -12   7         60.17         42.05        37.25 o
   0 -12   7         54.89         59.98        27.64 o
   1 -12   7         26.58         25.83        23.69 o
   2 -12   7        568.34        592.83        40.28 o
   3 -12   7        453.57        513.42        35.04 o
   4 -12   7         22.35         33.25        23.40 o
   5 -12   7        178.16        122.63        27.11 o
   6 -12   7       3425.51       3380.97       172.49 o
   7 -12   7       3485.56       3790.96       209.76 o
   8 -12   7        104.16        102.71        44.84 o
   9 -12   7         27.78         58.76        35.65 o
  10 -12   7         16.97         16.48        26.83 o
  11 -12   7        248.86         95.02        49.55 o
 -10 -11   7        161.84        141.99        35.08 o
  -9 -11   7         37.32         41.53        22.80 o
  -8 -11   7        769.83        715.69        59.24 o
  -7 -11   7        382.02        267.03        29.50 o
  -6 -11   7       1787.30       1757.08       102.75 o
  -5 -11   7        500.24        512.90        42.98 o
  -4 -11   7         11.26         69.20        30.65 o
  -3 -11   7        173.33        166.16        32.99 o
  -2 -11   7       1437.37       1621.25        81.47 o
  -1 -11   7       8046.06       8325.67       315.59 o
   0 -11   7        357.69        344.24        29.26 o
   1 -11   7       4672.22       4792.76       168.04 o
   2 -11   7        964.21       1053.26        47.07 o
   3 -11   7        267.36        229.85        21.74 o
   4 -11   7       1240.81       1389.68        68.01 o
   5 -11   7         33.67         31.03        23.36 o
   6 -11   7        977.68       1069.88        87.41 o
   7 -11   7        285.09        316.05        45.49 o
   8 -11   7        107.12        138.95        35.44 o
   9 -11   7        216.10        221.88        59.36 o
  10 -11   7        226.77        194.87        31.96 o
  11 -11   7        662.94        444.83       118.06 o
 -11 -10   7         86.26         71.06        27.59 o
 -10 -10   7          8.63        -26.27        26.27 o
  -9 -10   7        211.78        188.71        32.73 o
  -8 -10   7          7.97         -1.29        20.62 o
  -7 -10   7        660.99        692.37        34.07 o
  -6 -10   7        134.93        137.78        32.76 o
  -5 -10   7        482.09        504.24        44.77 o
  -4 -10   7          5.08          6.25        29.09 o
  -3 -10   7        100.73        108.84        35.27 o
  -2 -10   7       4288.32       4552.23       171.77 o
  -1 -10   7       5322.37       5357.52       174.26 o
   0 -10   7       4147.54       3960.78       120.33 o
   1 -10   7       5489.61       5297.54       155.68 o
   2 -10   7        172.34        146.70        20.04 o
   3 -10   7       1023.49       1004.15        54.48 o
   4 -10   7       2529.80       2521.58        97.10 o
   5 -10   7       4092.11       4168.31       148.04 o
   6 -10   7        962.65        951.25        55.57 o
   7 -10   7        275.15        200.28        36.90 o
   8 -10   7        297.12        271.32        35.29 o
   9 -10   7          0.32         -7.15        33.71 o
  10 -10   7          5.47         -2.22        29.65 o
  11 -10   7          6.91         14.41        81.01 o
 -11  -9   7        630.85        663.06        46.00 o
 -10  -9   7         37.91         33.36        27.53 o
  -9  -9   7         20.62         23.76        28.37 o
  -8  -9   7        635.50        693.61        45.26 o
  -7  -9   7        657.65        645.50        35.00 o
  -6  -9   7        996.40        903.43        44.03 o
  -5  -9   7        165.87        201.92        29.85 o
  -4  -9   7        684.49        714.23        45.19 o
  -3  -9   7         51.78         73.31        23.55 o
  -2  -9   7        265.47        275.03        28.05 o
  -1  -9   7         40.85         49.48        16.10 o
   0  -9   7        709.62        636.78        24.23 o
   1  -9   7        919.06        901.62        37.14 o
   2  -9   7        482.05        447.13        26.37 o
   3  -9   7        287.01        282.15        20.84 o
   4  -9   7        300.30        274.84        24.30 o
   5  -9   7        414.43        447.65        31.45 o
   6  -9   7       2946.31       2742.22       112.40 o
   7  -9   7       3065.21       3109.99       116.76 o
   8  -9   7        476.82        579.48       107.37 o
   9  -9   7          4.86         16.66        30.39 o
  10  -9   7         48.46         12.90        43.86 o
  11  -9   7        142.13        187.31        44.91 o
  12  -9   7        951.96        743.21       271.14 o
 -12  -8   7       1013.36       1142.45        84.23 o
 -11  -8   7        268.35        257.04        35.55 o
 -10  -8   7        470.36        470.77        38.99 o
  -9  -8   7        216.59        212.10        29.68 o
  -8  -8   7         92.27         87.07        20.23 o
  -7  -8   7        233.00        257.73        24.02 o
  -6  -8   7         11.74         21.30        18.84 o
  -5  -8   7        153.42        158.23        23.75 o
  -4  -8   7       1786.14       1745.84        70.00 o
  -3  -8   7       9785.53       9665.11       339.70 o
  -2  -8   7       1326.84       1404.15        50.03 o
  -1  -8   7        140.62        124.01        18.90 o
   0  -8   7        226.93        247.28        23.26 o
   1  -8   7       4329.72       4020.92       121.42 o
   2  -8   7       8540.73       7853.09       254.43 o
   3  -8   7      20598.95      20474.19      1057.15 o
   4  -8   7       9320.53       8293.51       289.97 o
   5  -8   7        523.65        518.62        32.81 o
   6  -8   7         30.77         27.67        17.08 o
   7  -8   7        653.27        761.81        75.93 o
   8  -8   7        195.11        194.72        30.73 o
   9  -8   7        423.55        438.39        42.13 o
  10  -8   7        187.32        248.18        53.05 o
  11  -8   7       1315.45       1499.26       257.61 o
  12  -8   7       1035.03        625.79       119.45 o
 -12  -7   7        827.56        784.96        58.24 o
 -11  -7   7        943.89        907.74       115.60 o
 -10  -7   7         27.20         28.02        30.20 o
  -9  -7   7         10.99         -2.97        23.76 o
  -8  -7   7        446.92        433.98        31.06 o
  -7  -7   7        811.54        753.74        28.58 o
  -6  -7   7         98.08         87.79        16.41 o
  -5  -7   7        729.32        752.63        33.06 o
  -4  -7   7        106.66         74.05        20.44 o
  -3  -7   7       1693.54       1453.50        48.12 o
  -2  -7   7       3251.12       3183.76       235.35 o
  -1  -7   7        136.89        177.48        34.05 o
   0  -7   7       2505.00       2362.90       134.83 o
   1  -7   7       1041.31        755.26        65.85 o
   2  -7   7       1648.92       1932.97       143.40 o
   3  -7   7      10743.25       9874.93       455.92 o
   4  -7   7       9207.20       8700.85       316.96 o
   5  -7   7       3779.92       3703.99       135.50 o
   6  -7   7       2025.64       2263.40        80.88 o
   7  -7   7       2939.51       3003.05       128.25 o
   8  -7   7         17.03         26.44        26.26 o
   9  -7   7       2092.21       2199.80       173.44 o
  10  -7   7       1205.41       1571.72       114.10 o
  11  -7   7       1358.59       1642.08       100.91 o
  12  -7   7        368.63        433.97        80.21 o
 -13  -6   7        107.78         93.63        36.54 o
 -12  -6   7         17.28         -0.86        20.68 o
 -11  -6   7         52.52         38.04        27.29 o
 -10  -6   7        143.41        151.02        27.03 o
  -9  -6   7         26.66         -5.26        23.17 o
  -8  -6   7        238.80        236.70        21.62 o
  -7  -6   7       1382.05       1335.61        39.14 o
  -6  -6   7        752.46        828.92        24.92 o
  -5  -6   7         59.74         68.91        16.67 o
  -4  -6   7        199.23        235.01        39.23 o
  -3  -6   7       2286.34       2069.16       115.74 o
  -2  -6   7         17.34         66.48        29.14 o
  -1  -6   7       2962.11       2561.56        83.69 o
   0  -6   7       2655.93       2649.43       152.67 o
   1  -6   7       1186.39       1218.13       118.45 o
   2  -6   7       1980.66       1603.49       117.42 o
   3  -6   7       1081.57       1033.90        76.38 o
   4  -6   7         61.90         70.42        23.20 o
   5  -6   7        391.63        302.27        24.21 o
   6  -6   7        327.97        324.97        30.60 o
   7  -6   7       4673.13       4784.03       218.45 o
   8  -6   7       4322.48       4629.88       245.37 o
   9  -6   7        353.43        406.77        75.69 o
  10  -6   7        270.64        280.49        58.76 o
  11  -6   7        120.30        171.26        43.60 o
  12  -6   7       1352.85       1759.14       208.80 o
 -13  -5   7        259.04        198.18        24.21 o
 -12  -5   7        562.61        509.68        34.30 o
 -11  -5   7          0.10         10.30        28.55 o
 -10  -5   7        941.75       1095.06        52.59 o
  -9  -5   7       1741.40       1972.13        70.60 o
  -8  -5   7        251.44        229.33        19.60 o
  -7  -5   7        542.98        560.26        21.01 o
  -6  -5   7        668.27        660.56        24.84 o
  -5  -5   7        551.72        631.16        49.51 o
  -4  -5   7       3391.93       2916.80       117.35 o
  -3  -5   7        983.42       1321.95        72.15 o
  -2  -5   7       4581.83       4145.78       167.59 o
  -1  -5   7       2801.84       2312.21        71.63 o
   0  -5   7       3580.18       3056.17       184.42 o
   1  -5   7        556.56        461.43        41.15 o
   2  -5   7         51.58         64.27        28.09 o
   3  -5   7       1038.83        841.03        93.01 o
   4  -5   7        161.37        161.46        48.40 o
   5  -5   7       8799.79       8170.10       298.35 o
   6  -5   7        928.33       1082.09        49.15 o
   7  -5   7       3181.15       3472.44       148.32 o
   8  -5   7       2206.33       2386.08       134.43 o
   9  -5   7        131.96        123.75        44.80 o
  10  -5   7         26.83        -24.50        48.07 o
  11  -5   7        382.13        464.87        76.23 o
  12  -5   7        569.67        814.71        62.19 o
 -14  -4   7         24.56        -13.71        46.08 o
 -13  -4   7         44.28         35.69        23.60 o
 -12  -4   7       1585.71       1502.72        77.97 o
 -11  -4   7        243.80        305.33        39.17 o
 -10  -4   7        733.20        911.44        51.12 o
  -9  -4   7        249.06        259.49        27.81 o
  -8  -4   7       2283.52       2378.90        61.18 o
  -7  -4   7        768.89        756.37        21.97 o
  -6  -4   7        489.22        420.88        22.19 o
  -5  -4   7        180.16        200.01        26.03 o
  -4  -4   7      14160.84      12881.10       576.94 o
  -3  -4   7      36417.21      39515.59      2980.36 o
  -2  -4   7      11866.73      10274.56       508.24 o
  -1  -4   7       1837.52       1919.09        68.69 o
   0  -4   7        106.90         84.52        22.69 o
   1  -4   7       2874.52       2250.38        97.54 o
   2  -4   7       9948.62       9574.12       544.43 o
   3  -4   7       7738.61       7454.64       465.67 o
   4  -4   7        692.46        790.44        50.94 o
   5  -4   7        787.82        798.42        61.74 o
   6  -4   7        116.31        134.55        22.21 o
   7  -4   7         12.16         35.29        78.68 o
   8  -4   7        691.06        716.92        73.65 o
   9  -4   7        392.73        411.92        54.36 o
  10  -4   7        445.44        579.77        77.30 o
  11  -4   7       1180.40       1616.90       156.59 o
  12  -4   7        953.41       1186.12       169.43 o
 -14  -3   7         95.35         50.32        29.97 o
 -13  -3   7         63.92         41.77        28.64 o
 -12  -3   7          0.23          5.33        25.55 o
 -11  -3   7         25.66         41.79        23.50 o
 -10  -3   7       1481.40       1655.13        77.09 o
  -9  -3   7        161.42        184.80        22.93 o
  -8  -3   7       1775.05       1899.29        54.90 o
  -7  -3   7       4955.20       4575.83        88.29 o
  -6  -3   7        570.98        583.32        37.40 o
  -5  -3   7        182.58        139.53        20.20 o
  -4  -3   7      16222.00      15569.09       601.81 o
  -3  -3   7      31827.37      31520.07      1764.10 o
  -2  -3   7        249.26        216.40        24.12 o
  -1  -3   7      15370.51      12468.94       536.59 o
   0  -3   7      10185.78       9318.57       502.01 o
   1  -3   7      12825.28      12310.42       578.83 o
   2  -3   7        425.33        513.84        61.01 o
   3  -3   7       4047.89       3449.42       393.22 o
   4  -3   7      12501.14      12528.31      1305.27 o
   5  -3   7        242.09        316.86        50.87 o
   6  -3   7        774.76        812.78        73.16 o
   7  -3   7        805.58        785.67        77.18 o
   8  -3   7         10.28         -4.31        37.82 o
   9  -3   7        341.69        368.36        58.43 o
  10  -3   7        729.47        819.73        89.77 o
  11  -3   7        672.14        860.69        88.05 o
  12  -3   7        347.34        365.08        73.75 o
 -14  -2   7        103.00         97.96        25.22 o
 -13  -2   7         64.61         80.19        31.59 o
 -12  -2   7        240.27        282.70        35.09 o
 -11  -2   7        264.39        280.72        32.68 o
 -10  -2   7         13.11         22.45        23.21 o
  -9  -2   7         95.45         73.40        19.94 o
  -8  -2   7        112.49         88.46        14.77 o
  -7  -2   7        236.29        232.79        14.94 o
  -6  -2   7       7072.71       7385.13       276.72 o
  -5  -2   7        169.03        139.48        19.81 o
  -4  -2   7         48.06         53.50        15.17 o
  -3  -2   7        791.72        820.93        38.26 o
  -2  -2   7        255.84        212.20        24.12 o
  -1  -2   7        675.17        736.67        30.98 o
   0  -2   7         23.64         32.03        17.04 o
   1  -2   7      12190.48      11792.06       471.22 o
   2  -2   7      10468.61       8757.24       584.09 o
   3  -2   7      40685.45      38383.63      3475.39 o
   4  -2   7       8043.42       7970.83       674.32 o
   5  -2   7        654.96        649.28        53.32 o
   6  -2   7        256.82        212.65        29.10 o
   7  -2   7         47.66         50.93        31.07 o
   8  -2   7        294.95        346.70        60.32 o
   9  -2   7        134.42        187.06        68.13 o
  10  -2   7        220.72        203.21        69.43 o
  11  -2   7        313.70        473.36        57.36 o
  12  -2   7        601.89        857.49       108.38 o
 -14  -1   7        516.57        543.77        45.70 o
 -13  -1   7        664.56        737.66        47.06 o
 -12  -1   7         25.53         15.37        33.66 o
 -11  -1   7        605.74        674.11        42.67 o
 -10  -1   7        287.56        298.83        35.58 o
  -9  -1   7         18.20         21.31        22.40 o
  -8  -1   7       8439.01       9475.40       271.57 o
  -7  -1   7      15935.27      15985.86       565.06 o
  -6  -1   7       1146.40       1362.59        63.32 o
  -5  -1   7       9018.69       8757.85       278.47 o
  -4  -1   7        309.92        314.72        19.73 o
  -3  -1   7        489.24        436.79        25.58 o
  -2  -1   7      11761.21      11707.03       404.56 o
  -1  -1   7       8395.59       7811.64       247.17 o
   0  -1   7       1562.10       1039.41        63.58 o
   1  -1   7      32732.02      32571.49      2119.62 o
   2  -1   7      19553.66      19100.58      1104.30 o
   3  -1   7       1211.06       1118.19        62.89 o
   4  -1   7        406.63        501.77        59.47 o
   5  -1   7         10.62         27.28        24.90 o
   6  -1   7         80.60         84.53        28.67 o
   7  -1   7         83.59        104.99        37.04 o
   8  -1   7        221.22        245.74        44.30 o
   9  -1   7        111.12        155.24        47.27 o
  10  -1   7       2363.34       2952.24       198.82 o
  11  -1   7          0.81         18.50        34.96 o
  12  -1   7        265.39        430.73        78.45 o
 -15   0   7         56.25         12.04        36.87 o
 -14   0   7        237.09        200.43        26.26 o
 -13   0   7       1876.11       2000.65        93.57 o
 -12   0   7         36.50         32.39        33.28 o
 -11   0   7        379.77        503.22        43.72 o
 -10   0   7        219.29        300.25        30.57 o
  -9   0   7          4.16         -9.08        20.67 o
  -8   0   7       1972.73       1894.66        51.32 o
  -7   0   7      12067.76      11924.54       379.32 o
  -6   0   7       1633.52       1867.13        78.55 o
  -5   0   7         73.18        142.71        24.76 o
  -4   0   7      14480.77      14072.48       485.42 o
  -3   0   7       4087.21       3717.14        84.47 o
  -2   0   7        202.00        186.74        16.93 o
  -1   0   7        638.69        498.96        24.24 o
   0   0   7         95.20        102.21        12.99 o
   1   0   7      19371.66      19015.37      1345.07 o
   2   0   7       8126.94       7424.66       459.93 o
   3   0   7         67.72         73.03        38.38 o
   4   0   7         55.43        122.52        55.99 o
   5   0   7       3927.03       3861.75       187.98 o
   6   0   7         81.84         60.91        20.53 o
   7   0   7       1040.34        991.86        61.02 o
   8   0   7       2870.02       2892.16       189.36 o
   9   0   7        513.14        620.44        78.04 o
  10   0   7       1161.50       1336.45       106.22 o
  11   0   7        566.17        748.04        97.95 o
  12   0   7         30.53         75.39        54.99 o
 -15   1   7        305.44        205.46        32.04 o
 -14   1   7         43.16         46.28        22.75 o
 -13   1   7        188.34        168.33        34.55 o
 -12   1   7       1011.01       1300.22        78.26 o
 -11   1   7        273.29        302.89        31.75 o
 -10   1   7        559.88        602.19        38.60 o
  -9   1   7        571.14        659.21        33.70 o
  -8   1   7        242.44        262.65        19.37 o
  -7   1   7       3869.84       4048.61       110.31 o
  -6   1   7       6401.45       5882.15       214.81 o
  -5   1   7        786.57        705.09        40.08 o
  -4   1   7        944.68        858.83        29.04 o
  -3   1   7       1842.41       1532.60        60.44 o
  -2   1   7       3439.20       3204.59        82.79 o
  -1   1   7        465.66        407.56        32.35 o
   0   1   7        222.59        246.22        30.94 o
   1   1   7        542.06        491.78        30.88 o
   2   1   7          4.52         39.19        38.32 o
   3   1   7       5063.52       5331.20       358.48 o
   4   1   7       2065.14       1524.05       159.75 o
   5   1   7       2043.25       1863.08        79.04 o
   6   1   7       4781.68       4704.01       151.75 o
   7   1   7        509.31        674.48        77.55 o
   8   1   7        247.11        291.56        29.84 o
   9   1   7         89.96         99.98        26.97 o
  10   1   7        750.85       1000.37       164.62 o
  11   1   7       3006.53       4109.45       410.52 o
  12   1   7        329.58        470.67        56.23 o
 -15   2   7        117.55         86.62        19.91 o
 -14   2   7       1312.92       1204.59        62.36 o
 -13   2   7        439.98        389.95        38.23 o
 -12   2   7        928.06       1125.97        52.64 o
 -11   2   7       6347.90       6766.51       251.14 o
 -10   2   7       1252.37       1345.42        52.21 o
  -9   2   7         53.27         54.43        19.67 o
  -8   2   7        996.76       1009.80        41.88 o
  -7   2   7       3441.75       3226.74        88.52 o
  -6   2   7         97.81         80.77        26.11 o
  -5   2   7      27315.33      27841.84      1583.45 o
  -4   2   7       6868.77       6624.46       219.29 o
  -3   2   7        128.90        149.27        20.40 o
  -2   2   7        575.48        684.17        28.27 o
  -1   2   7         56.44         59.73        12.87 o
   0   2   7        254.15        215.35        23.36 o
   1   2   7        825.11        725.52        70.54 o
   2   2   7       2163.51       1989.01       124.54 o
   3   2   7      16875.09      17647.73      1230.39 o
   4   2   7       5800.91       5206.09       357.88 o
   5   2   7        156.61        164.39        22.52 o
   6   2   7        103.27        157.90        28.35 o
   7   2   7        781.60        832.52        51.31 o
   8   2   7         54.89         67.49        30.50 o
   9   2   7        204.89        220.01        38.25 o
  10   2   7        980.19       1365.61       163.97 o
  11   2   7        508.48        605.37        80.46 o
  12   2   7        865.56        758.60       195.38 o
 -15   3   7        212.89        157.52        30.49 o
 -14   3   7        210.02        203.95        29.65 o
 -13   3   7        676.74        718.41        39.44 o
 -12   3   7       2688.45       2838.28       108.53 o
 -11   3   7       1898.43       1964.57        66.36 o
 -10   3   7         22.58         35.17        19.45 o
  -9   3   7       4381.44       4101.54       100.90 o
  -8   3   7       3256.12       3110.11        78.02 o
  -7   3   7      21328.67      22525.26       987.63 o
  -6   3   7       5620.38       5410.05       226.34 o
  -5   3   7        211.99        189.11        29.34 o
  -4   3   7       3657.28       3397.84       118.11 o
  -3   3   7       5230.87       4796.12       157.19 o
  -2   3   7        733.09        577.38        26.89 o
  -1   3   7       6569.19       5385.32       193.52 o
   0   3   7       6724.21       5706.41       206.23 o
   1   3   7         71.58         67.29        33.20 o
   2   3   7          4.84         56.66        33.17 o
   3   3   7       3539.45       3188.64       229.01 o
   4   3   7       3245.43       2693.35       147.80 o
   5   3   7          5.47         37.23        20.50 o
   6   3   7        373.86        421.04        41.43 o
   7   3   7       1722.39       1129.17       181.95 o
   8   3   7       2754.88       3356.84       276.56 o
   9   3   7        155.89        152.11        38.08 o
  10   3   7        111.83         85.22        61.31 o
  11   3   7        161.17        189.77        52.46 o
 -15   4   7          8.14         17.52        22.03 o
 -14   4   7        121.58         94.52        21.22 o
 -13   4   7         44.24         41.72        23.75 o
 -12   4   7        919.94       1080.76        53.90 o
 -11   4   7        502.93        519.33        32.58 o
 -10   4   7         34.74         60.57        19.61 o
  -9   4   7       3317.34       3260.74        77.39 o
  -8   4   7       2318.61       2155.09        48.83 o
  -7   4   7       1060.40       1062.80        30.27 o
  -6   4   7       4282.00       4694.55       198.95 o
  -5   4   7      19096.47      19631.27      1046.55 o
  -4   4   7       4162.65       4226.58       159.46 o
  -3   4   7        382.82        322.85        32.25 o
  -2   4   7        985.07       1113.48        41.26 o
  -1   4   7        123.25         98.11        18.24 o
   0   4   7       1134.88        908.65        93.16 o
   1   4   7          1.56         65.55        41.90 o
   2   4   7        538.18        383.26        52.77 o
   3   4   7       1764.25       1394.16        50.01 o
   4   4   7         72.01         44.19        20.97 o
   5   4   7        306.55        358.83        34.46 o
   6   4   7         12.22         -3.49        26.73 o
   7   4   7        553.55        738.72        77.39 o
   8   4   7        163.72        262.19        71.98 o
   9   4   7        186.64        199.75        60.26 o
  10   4   7        832.24        731.87       138.70 o
  11   4   7         38.33         59.28        38.94 o
 -15   5   7        282.44        232.04        30.63 o
 -14   5   7          1.44        -18.72        20.00 o
 -13   5   7         20.57         11.25        21.51 o
 -12   5   7        162.06        171.07        26.30 o
 -11   5   7       2227.28       2234.87        82.25 o
 -10   5   7        139.80        177.11        21.82 o
  -9   5   7         59.43         60.52        16.05 o
  -8   5   7        554.85        578.75        21.56 o
  -7   5   7        102.91         96.72        12.09 o
  -6   5   7        550.04        427.11        19.90 o
  -5   5   7       1465.13       1579.39        81.28 o
  -4   5   7        254.72        349.63        33.10 o
  -3   5   7        835.45        842.48        56.41 o
  -2   5   7        409.90        337.58        36.92 o
  -1   5   7      13248.27      11604.02       600.10 o
   0   5   7        523.42        635.93        72.69 o
   1   5   7      14466.89      13667.38       946.65 o
   2   5   7       4618.41       4194.28       153.97 o
   3   5   7        803.25        850.81        51.96 o
   4   5   7        273.54        282.54        24.51 o
   5   5   7        674.08        787.97        64.53 o
   6   5   7        570.09        702.38        75.88 o
   7   5   7         22.46         34.82        43.38 o
   8   5   7         55.76         52.81        47.91 o
   9   5   7        148.87        166.03        51.66 o
  10   5   7         12.83         11.14        19.83 o
 -14   6   7        929.31        898.36        69.89 o
 -13   6   7         27.58         26.25        20.68 o
 -12   6   7        417.53        399.06        34.73 o
 -11   6   7       1386.71       1385.67        51.62 o
 -10   6   7        213.50        237.65        23.97 o
  -9   6   7         27.34         33.15        15.41 o
  -8   6   7         30.17         32.15        14.19 o
  -7   6   7       3233.98       3114.41        68.28 o
  -6   6   7        555.41        624.76        22.24 o
  -5   6   7        112.20         99.80        16.41 o
  -4   6   7         82.83         83.02        29.09 o
  -3   6   7       4774.77       4535.95       177.49 o
  -2   6   7        410.55        444.17        38.32 o
  -1   6   7       7600.74       7069.41       382.07 o
   0   6   7       6572.82       6256.42       270.15 o
   1   6   7       1024.98        815.62        50.97 o
   2   6   7         17.25          9.04        20.44 o
   3   6   7        723.94        665.66        40.80 o
   4   6   7        251.95        242.63        25.76 o
   5   6   7          3.44         11.35        27.29 o
   6   6   7        706.69        731.87        76.81 o
   7   6   7       1191.67       1340.38       107.54 o
   8   6   7        848.52       1315.30       125.78 o
   9   6   7        547.66        484.31       104.76 o
  10   6   7        165.26        200.95        38.75 o
 -14   7   7        153.20        126.29        41.87 o
 -13   7   7        712.32        621.68        50.72 o
 -12   7   7        517.09        531.47        46.10 o
 -11   7   7        802.29        916.30        45.17 o
 -10   7   7          2.00         30.05        20.80 o
  -9   7   7       8169.92       8712.80       257.59 o
  -8   7   7       8801.72       8827.29       257.58 o
  -7   7   7       5866.36       5583.97       146.22 o
  -6   7   7        517.75        561.37        21.51 o
  -5   7   7         61.14         55.50        12.70 o
  -4   7   7        305.59        259.09        16.83 o
  -3   7   7       2679.03       2546.86        80.36 o
  -2   7   7       1944.10       1884.03        52.51 o
  -1   7   7       7499.75       7662.13       255.79 o
   0   7   7       2482.58       2449.80        77.77 o
   1   7   7       1151.93       1139.77        66.68 o
   2   7   7       5595.06       6109.53       226.65 o
   3   7   7       6919.12       7828.02       317.35 o
   4   7   7       3856.36       4226.44       195.88 o
   5   7   7          9.40         -9.85        27.10 o
   6   7   7         67.33        107.46        40.99 o
   7   7   7        415.36        516.25        63.56 o
   8   7   7        250.35        308.99        62.35 o
   9   7   7         79.37        104.39        36.49 o
 -14   8   7        235.20        132.44        20.14 o
 -13   8   7         71.36         47.34        24.74 o
 -12   8   7        168.98        168.17        23.19 o
 -11   8   7         48.17         55.01        22.12 o
 -10   8   7       1177.28       1350.50        66.44 o
  -9   8   7       1063.55       1131.50        71.38 o
  -8   8   7         15.75         27.25        19.02 o
  -7   8   7        166.18        166.28        21.90 o
  -6   8   7       2299.22       2193.51        56.38 o
  -5   8   7       3379.98       3469.41        82.31 o
  -4   8   7        928.77       1022.39        32.15 o
  -3   8   7        674.68        587.49        25.12 o
  -2   8   7        210.61        176.47        19.46 o
  -1   8   7       1196.86       1369.56        57.34 o
   0   8   7         48.00         44.95        22.28 o
   1   8   7        152.90        231.68        26.40 o
   2   8   7       2397.47       2721.38       117.60 o
   3   8   7         76.09        102.98        30.34 o
   4   8   7       2330.89       3031.90       166.42 o
   5   8   7       2762.29       2982.86       200.08 o
   6   8   7       1308.70       1781.69       123.97 o
   7   8   7        644.51        733.43       112.67 o
   8   8   7         86.07        118.90        52.18 o
   9   8   7        579.39        331.40       174.09 o
 -14   9   7        138.84        117.05        28.73 o
 -13   9   7        186.57        183.06        30.24 o
 -12   9   7         44.15         59.21        27.45 o
 -11   9   7        395.31        417.65        39.30 o
 -10   9   7         37.77         53.54        25.12 o
  -9   9   7       1702.41       1857.51        82.26 o
  -8   9   7       3533.07       3472.25       128.30 o
  -7   9   7         38.81         57.84        22.54 o
  -6   9   7         35.48         14.12        18.84 o
  -5   9   7         61.76         69.36        18.18 o
  -4   9   7         13.81         11.45        15.51 o
  -3   9   7         97.53        120.29        21.44 o
  -2   9   7        172.37        175.49        22.45 o
  -1   9   7       1351.98       1497.75        61.35 o
   0   9   7       1001.48       1127.92        57.15 o
   1   9   7       2110.35       2530.40       116.55 o
   2   9   7       2787.04       3392.60       201.57 o
   3   9   7       2112.67       2477.59       207.50 o
   4   9   7       1979.12       2458.27       278.12 o
   5   9   7          2.84         -1.18        25.53 o
   6   9   7        212.32        210.77        44.75 o
   7   9   7        295.95        363.71        66.11 o
   8   9   7        126.05         96.79        34.12 o
 -13  10   7         32.48         42.08        20.26 o
 -12  10   7        139.73        158.44        33.60 o
 -11  10   7         17.94         44.55        33.62 o
 -10  10   7        102.65        101.76        24.95 o
  -9  10   7        501.88        506.60        41.08 o
  -8  10   7        101.14         84.52        25.62 o
  -7  10   7         88.66        109.05        25.07 o
  -6  10   7        374.07        402.86        27.65 o
  -5  10   7       1271.53       1360.71        70.36 o
  -4  10   7        940.14       1043.35        43.24 o
  -3  10   7       2378.78       2398.03        81.81 o
  -2  10   7        613.40        591.55        40.37 o
  -1  10   7       2733.33       3170.45       146.26 o
   0  10   7         66.30         73.82        25.92 o
   1  10   7         51.93         67.66        33.47 o
   2  10   7         84.38         92.39        36.20 o
   3  10   7         30.98         13.35        33.92 o
   4  10   7        133.04        166.53        45.13 o
   5  10   7         28.06         20.20        30.71 o
   6  10   7       1659.71       1894.27       146.31 o
   7  10   7         61.47         42.42        46.23 o
 -13  11   7        119.11         73.65        15.00 o
 -12  11   7       1906.95       1940.22       114.01 o
 -11  11   7       4426.09       5135.26       239.66 o
 -10  11   7        204.02        250.08        39.07 o
  -9  11   7        513.80        595.78        43.98 o
  -8  11   7        137.12        167.04        29.65 o
  -7  11   7       3353.15       3782.28       154.93 o
  -6  11   7        586.22        623.14        37.22 o
  -5  11   7          9.31          6.80        30.51 o
  -4  11   7        283.84        267.64        27.15 o
  -3  11   7        120.33        160.99        31.08 o
  -2  11   7       2507.81       2891.08       159.18 o
  -1  11   7        726.40        763.82        54.66 o
   0  11   7        137.81        112.28        30.68 o
   1  11   7         51.52         87.61        36.86 o
   2  11   7        536.68        620.28        63.44 o
   3  11   7       3544.21       4402.35       225.68 o
   4  11   7       2325.91       2594.91       127.16 o
   5  11   7         48.78         68.59        40.08 o
   6  11   7        290.96        317.65        49.23 o
 -12  12   7          6.38          6.15        19.78 o
 -11  12   7         27.63         42.17        28.90 o
 -10  12   7       1925.17       2168.07       100.43 o
  -9  12   7        920.53       1174.79        94.59 o
  -8  12   7        118.68        157.59        28.91 o
  -7  12   7        317.29        307.64        32.18 o
  -6  12   7         77.73        105.43        23.32 o
  -5  12   7       1622.73       1729.93        81.12 o
  -4  12   7       2066.30       2188.92        90.37 o
  -3  12   7        615.73        666.19        68.94 o
  -2  12   7         15.73         26.14        35.30 o
  -1  12   7        401.59        554.72        48.22 o
   0  12   7       2251.76       2813.98       158.93 o
   1  12   7        550.42        678.02        80.28 o
   2  12   7          8.06         18.44        39.08 o
   3  12   7          4.95          5.93        33.71 o
   4  12   7        785.68        865.65        81.48 o
   5  12   7        484.39        533.66        51.25 o
 -11  13   7         79.82         76.36        22.40 o
 -10  13   7         41.61         55.19        26.21 o
  -9  13   7       1159.59       1304.32       133.55 o
  -8  13   7        257.69        275.85        33.80 o
  -7  13   7        213.00        217.72        32.65 o
  -6  13   7         33.50         50.83        26.91 o
  -5  13   7       2006.65       2267.49        89.39 o
  -4  13   7        561.88        631.29        53.36 o
  -3  13   7        172.55        206.78        40.11 o
  -2  13   7          4.93          6.66        29.11 o
  -1  13   7         29.54         57.36        38.48 o
   0  13   7        114.13        160.18        39.44 o
   1  13   7        129.29        149.24        41.90 o
   2  13   7        504.84        595.00        50.42 o
   3  13   7        501.42        422.18        36.18 o
   4  13   7       1011.97        828.95       162.56 o
 -10  14   7        268.48        238.08        24.01 o
  -9  14   7        435.06        443.81        31.64 o
  -8  14   7         76.69         67.54        20.74 o
  -7  14   7        969.22        881.85        73.62 o
  -6  14   7       2807.19       3067.20       186.69 o
  -5  14   7        946.21       1113.76        90.61 o
  -4  14   7        196.04        308.82        38.22 o
  -3  14   7         66.71        107.05        31.04 o
  -2  14   7         99.80        121.07        36.75 o
  -1  14   7        468.00        462.64        48.96 o
   0  14   7        543.57        682.36        80.56 o
   1  14   7        129.96        123.74        31.71 o
   2  14   7        636.95        401.19        62.70 o
   3  14   7        350.14        242.11        59.38 o
  -9  15   7        138.30        120.68        27.04 o
  -8  15   7        280.04        171.34        29.17 o
  -7  15   7       1796.62       2288.24       113.69 o
  -6  15   7       1644.51       2187.75       120.00 o
  -5  15   7         15.24          8.09        19.45 o
  -4  15   7         82.81         67.71        25.75 o
  -3  15   7        222.10        189.04        30.84 o
  -2  15   7        323.66        348.01        42.25 o
  -1  15   7         95.39         89.38        25.69 o
   0  15   7          5.00         13.11        21.49 o
   1  15   7        136.50        134.08        34.79 o
  -6  16   7        638.18        479.37        45.23 o
  -5  16   7        550.69        335.77        33.25 o
  -4  16   7        139.95        137.74        27.73 o
  -3  16   7        280.91        263.46        31.84 o
  -2  16   7         36.32         37.62        28.81 o
  -2 -17   8        193.11        133.19        16.86 o
  -1 -17   8        209.37        187.77        37.70 o
   0 -17   8        482.08        399.16        46.72 o
   1 -17   8        283.39        215.96        46.45 o
   2 -17   8         59.94         44.54        21.68 o
   3 -17   8        235.36        127.71        36.24 o
   4 -17   8          9.55         12.76        13.78 o
   5 -17   8         27.57         25.45        27.67 o
  -4 -16   8        303.45        253.59        21.75 o
  -3 -16   8        155.77        120.92        23.43 o
  -2 -16   8        288.08        299.15        41.27 o
  -1 -16   8        246.16        221.61        44.66 o
   0 -16   8        211.78        190.79        45.29 o
   1 -16   8        304.84        304.15        41.01 o
   2 -16   8        207.21        151.56        29.82 o
   3 -16   8        838.52        753.60        68.21 o
   4 -16   8         16.91         20.74        25.71 o
   5 -16   8         26.95         57.70        26.64 o
   6 -16   8         37.28         33.61        27.14 o
   7 -16   8        102.18         96.60        31.77 o
  -6 -15   8          1.58         -1.37        15.55 o
  -5 -15   8        732.18        719.63        56.14 o
  -4 -15   8         86.18         66.47        24.61 o
  -3 -15   8         55.74         69.76        32.08 o
  -2 -15   8         47.08         35.77        33.11 o
  -1 -15   8         37.81         53.60        33.84 o
   0 -15   8        110.14         91.43        35.78 o
   1 -15   8        422.06        458.23        56.37 o
   2 -15   8         22.90         40.29        29.77 o
   3 -15   8         30.12          8.06        32.70 o
   4 -15   8         61.38         95.35        37.11 o
   5 -15   8       1901.99       2026.18       163.26 o
   6 -15   8          1.79        -14.14        25.51 o
   7 -15   8        671.96        769.68        85.27 o
   8 -15   8        263.53        200.15        42.10 o
  -7 -14   8        298.28        211.69        42.17 o
  -6 -14   8          1.86        -18.04        22.59 o
  -5 -14   8        136.60        161.54        29.25 o
  -4 -14   8        359.07        351.25        56.02 o
  -3 -14   8         45.06         83.20        35.93 o
  -2 -14   8          3.89          6.92        41.01 o
  -1 -14   8         80.46         78.53        35.46 o
   0 -14   8        329.12        314.47        44.59 o
   1 -14   8        527.75        538.34        52.04 o
   2 -14   8         81.70         96.75        28.85 o
   3 -14   8         40.48         42.49        24.20 o
   4 -14   8        617.63        852.10        59.21 o
   5 -14   8         27.31         25.02        30.01 o
   6 -14   8        727.07        782.51        78.45 o
   7 -14   8       1920.27       2058.61       163.76 o
   8 -14   8        347.04        332.60        42.80 o
   9 -14   8          5.52         33.59        26.09 o
  -8 -13   8        142.03         72.36        20.69 o
  -7 -13   8        336.12        253.00        30.32 o
  -6 -13   8         66.50         70.49        29.28 o
  -5 -13   8         46.84         66.86        27.27 o
  -4 -13   8        343.32        392.23        46.87 o
  -3 -13   8       1530.12       1663.05       119.13 o
  -2 -13   8        181.40        175.21        50.43 o
  -1 -13   8       2188.31       2107.36       124.02 o
   0 -13   8        846.11        935.03        58.13 o
   1 -13   8         11.01         22.63        24.05 o
   2 -13   8       1058.57       1096.97        82.23 o
   3 -13   8        453.07        479.98        47.36 o
   4 -13   8        707.59        928.38        75.83 o
   5 -13   8         68.10         72.36        26.80 o
   6 -13   8        117.02        140.76        35.47 o
   7 -13   8        364.14        337.24        44.29 o
   8 -13   8        337.81        318.24        34.00 o
   9 -13   8        143.30        133.60        40.18 o
  10 -13   8         26.92         17.83        20.84 o
  -9 -12   8         11.65          9.17        18.64 o
  -8 -12   8         29.18         32.80        19.84 o
  -7 -12   8        483.24        431.36        47.75 o
  -6 -12   8        635.12        674.54        49.05 o
  -5 -12   8         37.13         52.31        37.67 o
  -4 -12   8          6.35         40.90        34.47 o
  -3 -12   8        164.74        184.48        40.05 o
  -2 -12   8        437.79        477.63        52.27 o
  -1 -12   8        193.90        210.82        40.02 o
   0 -12   8       1586.00       1695.86       120.55 o
   1 -12   8       1058.79       1165.60        89.66 o
   2 -12   8         28.77         35.55        23.75 o
   3 -12   8       1401.92       1667.49        93.48 o
   4 -12   8       5970.21       6351.19       269.64 o
   5 -12   8       1657.43       1477.16       115.93 o
   6 -12   8        223.09        306.83        48.29 o
   7 -12   8        429.83        456.16        55.75 o
   8 -12   8       1217.75        939.30        95.83 o
   9 -12   8        239.99        161.47        37.35 o
  10 -12   8         89.39         39.71        28.93 o
 -10 -11   8        107.02        122.02        20.30 o
  -9 -11   8        176.03        164.04        29.19 o
  -8 -11   8        401.41        343.19        28.83 o
  -7 -11   8       1614.46       1757.02       128.33 o
  -6 -11   8         43.90         38.90        25.91 o
  -5 -11   8        378.02        443.68        44.29 o
  -4 -11   8        159.93        178.86        38.15 o
  -3 -11   8         13.50         14.56        32.92 o
  -2 -11   8       1661.10       1928.53       118.41 o
  -1 -11   8       1100.53       1243.04        65.72 o
   0 -11   8       4460.01       4695.99       166.88 o
   1 -11   8        562.92        561.48        33.99 o
   2 -11   8       3331.99       3442.67       136.36 o
   3 -11   8       3294.25       3433.42       173.75 o
   4 -11   8       1224.40       1247.23        64.38 o
   5 -11   8         44.77         81.19        31.22 o
   6 -11   8       1381.95       1503.84       115.95 o
   7 -11   8       2250.88       2555.86       247.53 o
   8 -11   8        973.02       1136.80        77.09 o
   9 -11   8          8.54         -4.82        30.52 o
  10 -11   8         47.10         13.26        23.70 o
  11 -11   8         88.56         30.92        18.31 o
 -11 -10   8         56.74         52.75        24.39 o
 -10 -10   8        485.82        504.89        42.04 o
  -9 -10   8        382.34        377.49        33.36 o
  -8 -10   8         51.96         65.36        23.91 o
  -7 -10   8        223.42        227.90        31.21 o
  -6 -10   8        736.56        791.93        51.06 o
  -5 -10   8        830.62        922.44        54.03 o
  -4 -10   8        222.62        260.31        38.69 o
  -3 -10   8        565.08        600.20        51.71 o
  -2 -10   8       1242.19       1398.47        74.79 o
  -1 -10   8       1928.57       2175.99        84.28 o
   0 -10   8       5221.54       5074.21       145.77 o
   1 -10   8        845.89       1050.60        48.58 o
   2 -10   8       1785.35       1689.36        68.53 o
   3 -10   8         56.23         64.98        27.29 o
   4 -10   8         23.89         11.66        26.56 o
   5 -10   8         45.04         45.38        23.82 o
   6 -10   8        668.02        777.39        73.08 o
   7 -10   8        587.01        633.67        72.93 o
   8 -10   8        113.30         96.18        37.22 o
   9 -10   8       1809.97       2057.47       120.17 o
  10 -10   8        882.46        709.24        76.60 o
  11 -10   8         84.99         28.42        67.09 o
 -11  -9   8          1.32         21.73        22.35 o
 -10  -9   8        127.31         91.68        27.27 o
  -9  -9   8        130.87        144.83        31.14 o
  -8  -9   8        722.41        672.78        36.07 o
  -7  -9   8       1205.81       1258.78        46.38 o
  -6  -9   8       2592.96       2583.54       123.63 o
  -5  -9   8        167.71        154.60        31.20 o
  -4  -9   8        756.60        720.72        44.62 o
  -3  -9   8       9952.39      10013.72       406.72 o
  -2  -9   8        937.35        951.19        41.83 o
  -1  -9   8       2430.45       2447.54        97.53 o
   0  -9   8         42.09         37.03        17.82 o
   1  -9   8         47.32         39.47        18.40 o
   2  -9   8        492.65        459.14        25.62 o
   3  -9   8        213.49        158.31        24.73 o
   4  -9   8        157.27        134.36        21.03 o
   5  -9   8        143.89        139.60        25.12 o
   6  -9   8         10.83         22.22        21.99 o
   7  -9   8        174.22        172.55        45.32 o
   8  -9   8        498.81        475.96        58.13 o
   9  -9   8         42.09         54.50        41.22 o
  10  -9   8         55.93         83.04        42.54 o
  11  -9   8        766.69        604.01        63.57 o
 -12  -8   8        430.04        218.50        38.48 o
 -11  -8   8        542.78        456.10        45.46 o
 -10  -8   8         11.37         12.49        25.70 o
  -9  -8   8         25.22         50.54        33.81 o
  -8  -8   8          8.21         11.97        18.83 o
  -7  -8   8        369.65        355.09        26.02 o
  -6  -8   8       1495.74       1524.01        60.99 o
  -5  -8   8         41.58         62.82        22.29 o
  -4  -8   8        423.86        386.00        31.82 o
  -3  -8   8         14.99         18.28        19.27 o
  -2  -8   8       6024.98       5856.54       196.56 o
  -1  -8   8      12616.77      11823.42       412.29 o
   0  -8   8       1201.62       1065.75        33.58 o
   1  -8   8       1048.19        836.09        34.19 o
   2  -8   8        264.17        228.10        24.98 o
   3  -8   8       6300.86       5711.00       177.80 o
   4  -8   8       3684.67       3269.63       122.35 o
   5  -8   8        102.74        106.73        20.66 o
   6  -8   8       1061.14       1104.46        48.81 o
   7  -8   8       1307.75       1420.75       144.50 o
   8  -8   8       1130.92       1123.35       102.93 o
   9  -8   8          2.57          9.75        24.54 o
  10  -8   8        159.96        116.38        70.11 o
  11  -8   8        573.45        225.13       259.15 o
  12  -8   8         44.28         39.41        62.46 o
 -12  -7   8       1157.93       1121.68       103.51 o
 -11  -7   8        819.17        762.14        48.11 o
 -10  -7   8        196.83        246.14        36.88 o
  -9  -7   8         43.72         46.79        24.91 o
  -8  -7   8       1152.03       1297.74        48.62 o
  -7  -7   8        478.44        462.06        24.23 o
  -6  -7   8        852.60        872.98        28.53 o
  -5  -7   8       1175.36       1205.43        44.80 o
  -4  -7   8        987.23        888.97        36.44 o
  -3  -7   8       9932.63       9500.82       340.37 o
  -2  -7   8        367.52        382.77        34.14 o
  -1  -7   8         46.74         58.35        40.01 o
   0  -7   8        586.69        633.89        50.89 o
   1  -7   8         56.07         50.48        35.41 o
   2  -7   8       4809.12       3976.60       165.92 o
   3  -7   8      14616.51      13432.13       688.30 o
   4  -7   8       4297.44       4275.62       153.23 o
   5  -7   8       1911.26       1767.56        73.11 o
   6  -7   8       4226.25       4234.63       220.59 o
   7  -7   8        932.07       1031.04        56.80 o
   8  -7   8        451.96        444.05        52.42 o
   9  -7   8        139.27        119.58        36.93 o
  10  -7   8        121.01        132.25        37.37 o
  11  -7   8         41.35         13.81       107.53 o
  12  -7   8         31.78         87.84        75.46 o
 -13  -6   8         46.82         18.02        27.23 o
 -12  -6   8         57.94         71.15        22.13 o
 -11  -6   8         17.14         -6.71        24.03 o
 -10  -6   8        103.37         87.09        29.46 o
  -9  -6   8        187.89        177.55        27.00 o
  -8  -6   8        324.94        299.73        21.05 o
  -7  -6   8       1374.41       1371.66        46.25 o
  -6  -6   8        487.70        619.32        20.80 o
  -5  -6   8       2869.68       2379.88        67.55 o
  -4  -6   8        893.54        909.70        33.49 o
  -3  -6   8       3937.59       3965.25       184.07 o
  -2  -6   8        279.38        265.47        35.53 o
  -1  -6   8       1723.03       1725.80        96.67 o
   0  -6   8       1445.67       1176.96        67.64 o
   1  -6   8          7.08          1.79        32.72 o
   2  -6   8        959.78        805.01        65.19 o
   3  -6   8      13814.50      12802.39       664.16 o
   4  -6   8       4068.24       3612.04       169.10 o
   5  -6   8        171.11        201.86        25.41 o
   6  -6   8         33.76         52.86        26.68 o
   7  -6   8       2594.17       2744.88       144.84 o
   8  -6   8        596.59        678.33        96.81 o
   9  -6   8       2421.63       3052.63       295.53 o
  10  -6   8       1258.74       1666.17       140.92 o
  11  -6   8         16.89         41.96        32.31 o
  12  -6   8        278.36        292.52        59.36 o
 -13  -5   8        657.15        632.54        65.73 o
 -12  -5   8          7.04         12.22        21.59 o
 -11  -5   8        100.88         76.03        27.71 o
 -10  -5   8         46.84         56.42        25.64 o
  -9  -5   8       1304.31       1284.93        61.12 o
  -8  -5   8       1468.79       1464.35        44.51 o
  -7  -5   8       2043.06       1962.43        45.86 o
  -6  -5   8        106.12        106.05        13.54 o
  -5  -5   8       1775.83       1620.18        56.41 o
  -4  -5   8       5446.54       4884.06       214.98 o
  -3  -5   8       2908.39       2532.30       124.24 o
  -2  -5   8         68.25         93.11        34.66 o
  -1  -5   8        713.27        569.50        36.07 o
   0  -5   8       3030.69       2688.43       141.60 o
   1  -5   8        501.76        466.97        57.90 o
   2  -5   8         41.88         64.01        29.42 o
   3  -5   8       2697.48       2730.49       223.61 o
   4  -5   8        604.08        612.66        55.36 o
   5  -5   8       2533.35       2150.05       101.35 o
   6  -5   8          6.60        -11.46        30.58 o
   7  -5   8         10.60         36.89        31.70 o
   8  -5   8        648.37        694.37        91.55 o
   9  -5   8         12.12          3.90        49.84 o
  10  -5   8        976.34       1245.80       133.59 o
  11  -5   8         31.72         88.12        43.62 o
  12  -5   8         44.69         21.91        30.79 o
 -14  -4   8         39.39         21.38        27.60 o
 -13  -4   8        194.39        159.38        25.43 o
 -12  -4   8        459.84        441.39        36.06 o
 -11  -4   8        422.99        528.61        43.17 o
 -10  -4   8         85.52        141.52        26.61 o
  -9  -4   8       4804.53       4976.50       160.32 o
  -8  -4   8          7.29         -7.33        15.87 o
  -7  -4   8        316.19        303.72        16.00 o
  -6  -4   8       5240.25       4782.93       108.00 o
  -5  -4   8       1317.06       1352.76        71.23 o
  -4  -4   8       4104.29       4198.43       172.14 o
  -3  -4   8       9058.60       9369.90       424.05 o
  -2  -4   8      10447.64      10773.27       436.48 o
  -1  -4   8       4298.38       3099.42       158.77 o
   0  -4   8        932.78        702.72        54.14 o
   1  -4   8         28.95        105.66        27.16 o
   2  -4   8        491.83        421.36        41.62 o
   3  -4   8        447.03        468.64        70.55 o
   4  -4   8          2.52        -11.27        28.54 o
   5  -4   8         86.69         86.75        21.79 o
   6  -4   8       1805.31       1795.02       105.60 o
   7  -4   8        683.08        659.69        57.95 o
   8  -4   8       1257.79       1490.60        93.06 o
   9  -4   8        121.22        154.61        64.60 o
  10  -4   8        165.06        291.04        53.80 o
  11  -4   8       1157.00       1514.87       206.54 o
  12  -4   8        575.34        702.99        58.65 o
 -14  -3   8        134.90         84.68        30.83 o
 -13  -3   8         29.24         14.18        27.06 o
 -12  -3   8       1103.01       1067.56        58.66 o
 -11  -3   8        809.10       1112.17        59.91 o
 -10  -3   8       1482.18       1656.04        65.58 o
  -9  -3   8        469.21        452.62        26.22 o
  -8  -3   8        202.33        195.47        17.14 o
  -7  -3   8       3319.94       3211.59        76.13 o
  -6  -3   8         85.32        108.69        19.59 o
  -5  -3   8       4779.15       4821.79       178.09 o
  -4  -3   8      12148.02      12972.54       559.63 o
  -3  -3   8      22417.27      24200.77      1410.32 o
  -2  -3   8      23445.63      24269.33      1331.07 o
  -1  -3   8        126.35        108.75        15.84 o
   0  -3   8       3419.64       3191.99       145.00 o
   1  -3   8         10.93         40.30        27.26 o
   2  -3   8       5694.98       5239.87       362.54 o
   3  -3   8       8522.83       7594.05       650.50 o
   4  -3   8        343.08        297.61        86.74 o
   5  -3   8       2301.21       2127.74       108.53 o
   6  -3   8       2193.53       2042.15       106.71 o
   7  -3   8       1091.80       1258.31       107.88 o
   8  -3   8         49.48         87.03        72.70 o
   9  -3   8        442.41        473.83       113.86 o
  10  -3   8        293.60        332.59        54.96 o
  11  -3   8        777.77       1075.03        94.61 o
  12  -3   8        970.55       1269.20       127.51 o
 -14  -2   8          1.42         -2.23        19.39 o
 -13  -2   8         12.36        -10.87        28.35 o
 -12  -2   8        104.24        127.39        38.61 o
 -11  -2   8        233.39        236.73        38.28 o
 -10  -2   8        193.98        142.47        26.36 o
  -9  -2   8       2252.99       2536.51        92.20 o
  -8  -2   8      11511.72      12707.96       413.12 o
  -7  -2   8      17531.04      16774.34       536.11 o
  -6  -2   8       6762.22       6739.33       252.63 o
  -5  -2   8      10312.36      10205.49       354.10 o
  -4  -2   8       1946.40       2064.84        70.38 o
  -3  -2   8       3159.29       3308.42       106.72 o
  -2  -2   8        115.35        106.97        21.96 o
  -1  -2   8       9071.18       8109.36       259.42 o
   0  -2   8       1851.46       1646.26        72.03 o
   1  -2   8       6818.43       6138.81       502.08 o
   2  -2   8          3.42          1.45        15.58 o
   3  -2   8        269.48        279.66        56.81 o
   4  -2   8       2076.01       2272.65       236.25 o
   5  -2   8       1414.93       1270.35        59.52 o
   6  -2   8        129.35        167.66        32.18 o
   7  -2   8        669.31        827.85        65.54 o
   8  -2   8        429.81        550.83        57.66 o
   9  -2   8       1488.88       1622.50       169.46 o
  10  -2   8        542.78        647.35        84.30 o
  11  -2   8        182.75        258.02        53.44 o
  12  -2   8        154.23        196.17       109.76 o
 -14  -1   8        454.80        430.93        30.57 o
 -13  -1   8        170.42        209.27        37.04 o
 -12  -1   8        119.16        112.82        37.84 o
 -11  -1   8       1063.91       1234.24        70.69 o
 -10  -1   8        794.39        965.91        53.59 o
  -9  -1   8        253.75        254.38        27.58 o
  -8  -1   8         21.49         36.00        18.53 o
  -7  -1   8        246.45        277.14        17.82 o
  -6  -1   8      14099.85      13938.30       598.04 o
  -5  -1   8      23971.74      25464.25      1273.41 o
  -4  -1   8       1207.43       1042.96        47.07 o
  -3  -1   8        139.88         97.37        20.91 o
  -2  -1   8       3571.19       3084.45       104.35 o
  -1  -1   8       5598.70       4456.76       119.53 o
   0  -1   8        160.84        170.81        12.56 o
   1  -1   8        111.16        204.01        32.69 o
   2  -1   8       3593.02       3168.80       153.26 o
   3  -1   8       9933.10       8599.67       487.14 o
   4  -1   8       2372.70       2725.92       292.64 o
   5  -1   8         53.51         -5.09        22.40 o
   6  -1   8          9.04         29.47        36.32 o
   7  -1   8       1080.68       1229.93        86.12 o
   8  -1   8        382.18        398.38        81.44 o
   9  -1   8       2203.55       2629.05       274.92 o
  10  -1   8       1746.36       2254.94       165.42 o
  11  -1   8       1014.68       1373.90       129.18 o
  12  -1   8        470.43        638.60        86.50 o
 -14   0   8         44.21         49.42        24.04 o
 -13   0   8         35.67         50.69        27.42 o
 -12   0   8        473.04        544.79        47.79 o
 -11   0   8         89.54        100.72        31.29 o
 -10   0   8        170.22        173.63        27.76 o
  -9   0   8        152.67        164.02        24.13 o
  -8   0   8        107.04        154.32        19.05 o
  -7   0   8       2047.74       2104.59        54.50 o
  -6   0   8       1940.66       2219.93        90.28 o
  -5   0   8       1137.56       1416.38        57.21 o
  -4   0   8       1913.27       1874.39        60.23 o
  -3   0   8       1533.85       1335.77        59.38 o
  -2   0   8        438.50        421.70        23.45 o
  -1   0   8       1107.42        961.55        47.89 o
   0   0   8         14.36         20.76        26.74 o
   1   0   8      40245.74      42249.56      4356.66 o
   2   0   8      21960.28      25017.20      2166.66 o
   3   0   8       3257.82       3290.33       184.35 o
   4   0   8        430.49        404.05        60.99 o
   5   0   8       2953.71       2655.78       115.79 o
   6   0   8       3030.63       3054.37       145.60 o
   7   0   8          9.43         22.66        33.75 o
   8   0   8       3660.22       4083.40       235.48 o
   9   0   8        216.98        272.03        55.30 o
  10   0   8         23.66         35.24        54.79 o
  11   0   8        230.86        414.25        69.76 o
  12   0   8          8.01         -2.89        42.67 o
 -15   1   8        957.77        746.23        60.57 o
 -14   1   8        565.48        582.62        41.91 o
 -13   1   8        204.40        268.66        30.68 o
 -12   1   8         24.87         29.82        32.34 o
 -11   1   8        615.26        716.88        45.51 o
 -10   1   8         93.60        159.90        28.14 o
  -9   1   8        213.78        228.53        24.21 o
  -8   1   8       1257.48       1320.34        41.95 o
  -7   1   8      14020.16      13760.28       431.10 o
  -6   1   8        558.71        564.62        42.21 o
  -5   1   8       6613.46       6111.15       190.27 o
  -4   1   8       4603.79       4203.47       128.13 o
  -3   1   8       3648.25       3506.48       118.70 o
  -2   1   8         52.28         39.59        13.98 o
  -1   1   8        353.46        307.89        19.82 o
   0   1   8        414.40        485.58        42.58 o
   1   1   8       8715.41       8186.01       506.53 o
   2   1   8       8018.12       9014.44       548.73 o
   3   1   8       3125.14       2935.76       165.90 o
   4   1   8        280.82        360.24        72.93 o
   5   1   8       1050.67        937.61        74.80 o
   6   1   8        402.15        321.41        52.81 o
   7   1   8       3937.17       4170.48       255.20 o
   8   1   8       6138.82       6493.77       313.81 o
   9   1   8        259.32        241.47        35.00 o
  10   1   8        392.34        709.43        98.94 o
  11   1   8       1208.58       1570.39       128.92 o
 -15   2   8        631.27        499.47        34.20 o
 -14   2   8        531.35        496.01        35.20 o
 -13   2   8       1053.60       1133.78        67.91 o
 -12   2   8       1111.34       1270.20        70.95 o
 -11   2   8         95.38        110.88        30.57 o
 -10   2   8        205.03        234.03        32.89 o
  -9   2   8       6305.10       6812.87       220.94 o
  -8   2   8       2185.62       2127.30        63.90 o
  -7   2   8       2422.01       2510.40        61.43 o
  -6   2   8       1660.42       1668.10        85.85 o
  -5   2   8       1921.68       1905.72        70.96 o
  -4   2   8       1873.03       2031.47        71.15 o
  -3   2   8        821.81        749.05        32.97 o
  -2   2   8        137.52        212.87        26.15 o
  -1   2   8        128.78        118.55        13.16 o
   0   2   8       9475.11       8681.36       388.28 o
   1   2   8          4.71         47.87        44.64 o
   2   2   8       1663.68       1692.81       132.67 o
   3   2   8       7805.13       8191.07       491.03 o
   4   2   8         81.02         61.94        19.22 o
   5   2   8       2510.64       2804.57       109.37 o
   6   2   8        145.20        134.98        34.47 o
   7   2   8        340.30        355.01        52.52 o
   8   2   8        977.28       1024.78        90.30 o
   9   2   8         84.67        111.62        29.90 o
  10   2   8          5.54         63.29       158.09 o
  11   2   8        820.27        943.48       110.20 o
 -15   3   8        513.37        354.07        48.36 o
 -14   3   8        100.19         89.90        22.66 o
 -13   3   8        112.32        142.63        27.82 o
 -12   3   8        232.16        193.84        27.19 o
 -11   3   8       6279.32       6585.68       205.87 o
 -10   3   8       2666.75       2748.66        98.62 o
  -9   3   8         20.56         38.67        20.11 o
  -8   3   8         47.10         64.53        16.26 o
  -7   3   8       1512.33       1432.97        45.84 o
  -6   3   8      14282.29      14375.62       688.51 o
  -5   3   8       9461.60       9221.46       382.81 o
  -4   3   8        125.58        170.75        23.67 o
  -3   3   8         38.49         40.64        19.61 o
  -2   3   8         50.76         55.88        19.49 o
  -1   3   8       1019.85        880.59        64.12 o
   0   3   8         36.13         23.05        20.70 o
   1   3   8       1012.76        890.69        83.42 o
   2   3   8       2267.90       2213.88       131.84 o
   3   3   8        100.98        104.96        55.99 o
   4   3   8       2241.47       2274.31        74.66 o
   5   3   8       1066.36       1196.78        86.55 o
   6   3   8        202.24        260.30        34.11 o
   7   3   8        320.10        356.64        46.11 o
   8   3   8        239.80        210.24        55.60 o
   9   3   8        822.48       1109.88       227.80 o
  10   3   8       1551.44       1088.62       405.39 o
  11   3   8       1053.15       1253.40        90.99 o
 -15   4   8        265.10        166.23        29.07 o
 -14   4   8         37.21         34.14        22.61 o
 -13   4   8        362.46        451.57        36.70 o
 -12   4   8        214.88        254.35        28.84 o
 -11   4   8       4979.23       5339.99       167.55 o
 -10   4   8        106.85        102.64        19.18 o
  -9   4   8       5539.70       5562.67       137.05 o
  -8   4   8        821.90        822.36        25.66 o
  -7   4   8       2599.98       2682.34        56.10 o
  -6   4   8       1904.48       2039.43        61.44 o
  -5   4   8       1531.73       1815.18        81.68 o
  -4   4   8        144.42        236.04        26.89 o
  -3   4   8        130.02        166.32        28.99 o
  -2   4   8       1359.20       1319.40        63.75 o
  -1   4   8       4039.87       3628.49       199.59 o
   0   4   8       2545.97       2533.56       152.40 o
   1   4   8       6069.27       5858.53       326.07 o
   2   4   8       2151.61       2082.14       124.17 o
   3   4   8       4907.95       4672.88       253.07 o
   4   4   8       2098.23       1910.24        68.93 o
   5   4   8        161.54        172.06        30.87 o
   6   4   8         30.29         43.18        31.03 o
   7   4   8        915.70       1233.60       153.34 o
   8   4   8        598.28        749.68        84.04 o
   9   4   8         28.45         57.76        35.92 o
  10   4   8         63.14         51.94        26.80 o
 -15   5   8        578.27        336.99        31.40 o
 -14   5   8          3.20          6.47        19.48 o
 -13   5   8         33.32         37.94        20.52 o
 -12   5   8         21.93         16.03        20.69 o
 -11   5   8        104.37        135.45        22.83 o
 -10   5   8        276.92        253.23        20.85 o
  -9   5   8       7922.00       7848.47       212.72 o
  -8   5   8       1119.42       1261.80        32.52 o
  -7   5   8       2993.34       2908.36        68.75 o
  -6   5   8        215.25        189.79        15.82 o
  -5   5   8       4515.27       4406.36       116.27 o
  -4   5   8       1036.25       1124.12        72.28 o
  -3   5   8       2201.43       2188.20       121.56 o
  -2   5   8         36.56         63.70        25.20 o
  -1   5   8        397.04        365.40        49.66 o
   0   5   8        121.84        112.99        56.22 o
   1   5   8         61.78         79.92        21.57 o
   2   5   8        268.87        333.32        24.69 o
   3   5   8         10.54        -13.43        24.44 o
   4   5   8       1565.83       1379.40        80.83 o
   5   5   8         38.26         37.94        32.55 o
   6   5   8         39.78         26.37        30.60 o
   7   5   8        957.31       1166.60       134.82 o
   8   5   8        385.26        514.50       115.69 o
   9   5   8         52.73         66.06        29.67 o
  10   5   8       1144.57       1130.91       125.90 o
 -14   6   8       1417.29       1462.92       135.12 o
 -13   6   8         28.47         40.83        19.74 o
 -12   6   8         39.30         35.17        21.86 o
 -11   6   8       4029.75       4303.29       134.84 o
 -10   6   8        400.78        436.22        32.06 o
  -9   6   8       1921.31       1985.79        58.56 o
  -8   6   8         50.23         30.34        16.31 o
  -7   6   8       3009.48       3034.47        80.42 o
  -6   6   8        302.23        282.84        16.30 o
  -5   6   8        960.09       1002.97        34.37 o
  -4   6   8       1598.66       1476.83        43.88 o
  -3   6   8      13714.96      13015.31       508.10 o
  -2   6   8      11951.69      11484.43       449.50 o
  -1   6   8        480.66        434.09        40.67 o
   0   6   8       3388.63       3154.12       110.82 o
   1   6   8        403.30        403.67        33.47 o
   2   6   8        794.34       1017.99        46.65 o
   3   6   8       3816.31       4090.16       161.75 o
   4   6   8       1015.40        832.94        55.74 o
   5   6   8         31.84         63.87        34.02 o
   6   6   8         14.71         18.98        31.16 o
   7   6   8         24.88         14.20        42.15 o
   8   6   8        181.37        189.33        50.95 o
   9   6   8         28.52         25.46        31.26 o
  10   6   8         15.31          3.23        33.34 o
 -14   7   8         79.06         76.46        25.51 o
 -13   7   8        319.67        285.82        39.15 o
 -12   7   8        233.95        189.50        21.80 o
 -11   7   8        346.03        407.53        31.72 o
 -10   7   8       4156.47       3997.76       122.24 o
  -9   7   8       1019.34        966.78        45.77 o
  -8   7   8         87.90        101.40        19.93 o
  -7   7   8        808.57        875.07        35.29 o
  -6   7   8        383.23        430.74        21.47 o
  -5   7   8         83.37        106.31        14.11 o
  -4   7   8        594.71        642.65        26.83 o
  -3   7   8       3007.99       2954.19        72.86 o
  -2   7   8         25.76         28.56        15.13 o
  -1   7   8      19857.21      19926.04       853.14 o
   0   7   8      25093.93      26672.44      1493.94 o
   1   7   8       6549.37       7299.91       289.31 o
   2   7   8       1493.70       1622.91        94.50 o
   3   7   8       2078.75       2314.17       106.94 o
   4   7   8       3148.63       3143.79       171.40 o
   5   7   8       2315.14       2450.16       175.56 o
   6   7   8        401.24        486.89        56.02 o
   7   7   8        533.49        738.77       117.51 o
   8   7   8        163.12        207.42        55.32 o
   9   7   8        825.77        791.69       189.88 o
 -14   8   8        325.48        284.23        41.51 o
 -13   8   8         11.04         12.43        18.89 o
 -12   8   8        158.10        135.71        19.85 o
 -11   8   8       2692.93       2862.79       115.39 o
 -10   8   8        147.87        119.14        25.45 o
  -9   8   8       5065.76       5149.77       179.15 o
  -8   8   8       4440.05       4500.34       150.53 o
  -7   8   8          6.02         10.44        18.79 o
  -6   8   8         36.29         26.41        16.57 o
  -5   8   8        301.08        292.69        20.49 o
  -4   8   8          6.56         22.23        13.50 o
  -3   8   8        464.85        524.51        28.03 o
  -2   8   8        293.35        309.69        22.80 o
  -1   8   8       2316.10       2629.39        89.70 o
   0   8   8       1933.15       1889.91        78.06 o
   1   8   8        243.22        349.14        37.29 o
   2   8   8        192.94        210.06        36.23 o
   3   8   8       2989.36       3421.78       269.83 o
   4   8   8        315.17        412.12        64.64 o
   5   8   8        338.47        342.76        50.34 o
   6   8   8       2771.91       3701.04       308.29 o
   7   8   8       2061.31       2917.26       413.60 o
   8   8   8        134.56         87.48        38.42 o
 -13   9   8        648.41        513.71        67.40 o
 -12   9   8         39.82         44.93        25.38 o
 -11   9   8       1136.52       1206.18       118.80 o
 -10   9   8        320.12        361.16        35.44 o
  -9   9   8        436.44        481.37        41.44 o
  -8   9   8        374.65        368.53        38.70 o
  -7   9   8        140.64        132.53        20.36 o
  -6   9   8       2007.55       2012.50        62.37 o
  -5   9   8        330.03        312.62        23.18 o
  -4   9   8       1493.49       1386.34        65.16 o
  -3   9   8        305.44        320.60        30.30 o
  -2   9   8        245.05        255.14        22.51 o
  -1   9   8        287.61        383.05        35.30 o
   0   9   8        174.11        263.05        32.08 o
   1   9   8       1930.74       2150.28       102.31 o
   2   9   8         40.92         93.14        33.96 o
   3   9   8        532.55        715.64        61.07 o
   4   9   8        746.07        924.94       130.68 o
   5   9   8         50.21         39.15        30.28 o
   6   9   8         43.95         81.65        43.80 o
   7   9   8        191.06        168.96        44.38 o
   8   9   8          7.53          6.84        25.06 o
 -13  10   8          4.23         12.25        13.50 o
 -12  10   8         55.69         74.67        27.54 o
 -11  10   8         34.20         29.37        31.64 o
 -10  10   8          1.75          5.67        24.02 o
  -9  10   8        140.45        179.02        31.28 o
  -8  10   8        842.01        835.20        50.22 o
  -7  10   8        287.29        277.64        27.39 o
  -6  10   8        339.15        333.01        26.92 o
  -5  10   8       1165.70       1172.73        69.18 o
  -4  10   8       2158.34       2257.84        88.51 o
  -3  10   8        348.35        443.59        33.67 o
  -2  10   8         42.36         80.24        25.23 o
  -1  10   8        212.36        264.29        35.58 o
   0  10   8         46.59         92.03        44.52 o
   1  10   8          7.30         32.60        32.86 o
   2  10   8        107.89        159.57        37.54 o
   3  10   8       1183.72       1415.33       137.25 o
   4  10   8         22.24         54.89        31.84 o
   5  10   8        190.50        196.50        51.32 o
   6  10   8         84.73         71.00        36.96 o
   7  10   8        168.33         80.88        33.90 o
 -12  11   8         80.66         35.14        21.54 o
 -11  11   8         23.90         45.68        28.05 o
 -10  11   8         27.38         30.99        30.10 o
  -9  11   8          2.09         16.73        23.50 o
  -8  11   8         47.35         51.31        27.02 o
  -7  11   8        823.14        900.82        52.80 o
  -6  11   8        185.96        202.36        22.39 o
  -5  11   8        828.47        892.09        52.64 o
  -4  11   8         80.34        116.01        28.33 o
  -3  11   8       2722.57       2936.74       125.85 o
  -2  11   8        429.56        505.93        46.92 o
  -1  11   8       4678.39       5561.11       270.05 o
   0  11   8       2035.53       2641.39       146.66 o
   1  11   8        142.15        162.66        40.05 o
   2  11   8         29.68         16.40        35.87 o
   3  11   8        111.43        121.75        45.03 o
   4  11   8        573.83        571.21        76.19 o
   5  11   8        194.56        194.63        49.22 o
   6  11   8          0.45         14.46        30.01 o
 -12  12   8        338.52        299.79        51.92 o
 -11  12   8       1950.49       1753.42        99.32 o
 -10  12   8        534.85        532.91        40.62 o
  -9  12   8         38.16         50.22        28.74 o
  -8  12   8         27.65         20.68        22.47 o
  -7  12   8        155.75        168.67        27.68 o
  -6  12   8         46.92         81.06        23.97 o
  -5  12   8       2459.43       2717.96       113.41 o
  -4  12   8       1250.23       1525.70        86.40 o
  -3  12   8         17.26         11.51        28.10 o
  -2  12   8       1127.97       1272.88        84.56 o
  -1  12   8         27.94         80.81        31.43 o
   0  12   8        526.95        588.49        74.17 o
   1  12   8       1246.42       1771.38       180.16 o
   2  12   8        410.71        475.52        52.01 o
   3  12   8        535.65        611.12        50.77 o
   4  12   8        553.59        667.04        70.14 o
   5  12   8         27.89         20.88        36.13 o
 -11  13   8        236.28        174.22        30.09 o
 -10  13   8        139.61         80.84        24.73 o
  -9  13   8        215.79        197.73        28.39 o
  -8  13   8        182.52        208.99        32.20 o
  -7  13   8        665.23        746.08        73.46 o
  -6  13   8        766.99        872.92        56.99 o
  -5  13   8         21.25          4.99        27.92 o
  -4  13   8       3048.41       3662.29       165.09 o
  -3  13   8         76.13        113.26        31.82 o
  -2  13   8         68.82         95.98        34.60 o
  -1  13   8        282.24        428.06        46.19 o
   0  13   8         43.11         61.33        37.64 o
   1  13   8        713.20        775.35        79.09 o
   2  13   8        689.64        737.56        50.40 o
   3  13   8         44.63         64.98        25.96 o
   4  13   8        128.04         94.32        36.43 o
 -10  14   8         27.36         20.32        15.94 o
  -9  14   8          1.67         15.09        18.74 o
  -8  14   8         25.39         12.33        18.90 o
  -7  14   8        368.72        384.81        39.35 o
  -6  14   8         33.18         25.16        21.77 o
  -5  14   8       3124.20       3472.77       123.71 o
  -4  14   8       2336.72       2716.32       107.07 o
  -3  14   8        660.23        710.17        54.11 o
  -2  14   8       1485.72       1838.24       141.20 o
  -1  14   8        402.35        527.14        67.04 o
   0  14   8        733.91        985.25        74.60 o
   1  14   8        284.02        303.40        37.05 o
   2  14   8        120.67         61.35        25.77 o
  -8  15   8         80.13         20.11        21.03 o
  -7  15   8         97.58         53.19        21.19 o
  -6  15   8        499.34        459.01        68.41 o
  -5  15   8       1513.89       1199.19       149.75 o
  -4  15   8        159.62        137.09        24.58 o
  -3  15   8         11.79         10.11        19.86 o
  -2  15   8        106.66         90.30        20.03 o
  -1  15   8        517.42        534.84        43.57 o
   0  15   8        556.50        509.71        41.54 o
  -4  16   8        288.81        180.02        39.79 o
  -1 -17   9        138.92        142.17        24.86 o
   0 -17   9        158.11        111.44        24.36 o
   1 -17   9        209.86        179.19        36.30 o
   2 -17   9         79.50         94.10        29.69 o
   3 -17   9       1008.24        631.87       108.11 o
   4 -17   9        303.36        206.45        71.03 o
  -4 -16   9         29.11         11.60        18.12 o
  -3 -16   9         84.60         66.89        24.60 o
  -2 -16   9         90.72        118.66        27.84 o
  -1 -16   9         60.57         80.23        26.41 o
   0 -16   9          1.82         -6.59        34.47 o
   1 -16   9         11.07         32.34        28.56 o
   2 -16   9        482.29        403.39        61.18 o
   3 -16   9        238.30        206.68        33.51 o
   4 -16   9          2.39         -3.64        27.36 o
   5 -16   9         12.89         17.33        26.07 o
   6 -16   9        628.72        630.23        64.58 o
  -6 -15   9        189.94        187.59        29.14 o
  -5 -15   9        485.71        526.00        37.99 o
  -4 -15   9         95.98         68.21        25.97 o
  -3 -15   9         67.36         37.98        27.19 o
  -2 -15   9         77.68         52.87        32.16 o
  -1 -15   9         37.40         95.76        42.29 o
   0 -15   9        126.10        171.40        41.75 o
   1 -15   9        918.10        939.47        67.37 o
   2 -15   9         77.66         42.01        39.91 o
   3 -15   9       1561.39       1723.99       118.35 o
   4 -15   9        373.49        378.65        40.21 o
   5 -15   9         21.02         49.18        25.75 o
   6 -15   9        152.89        145.70        35.51 o
   7 -15   9          4.79          7.33        19.38 o
  -7 -14   9         31.24         40.29        17.01 o
  -6 -14   9          0.17          9.24        20.98 o
  -5 -14   9        115.19        127.65        27.37 o
  -4 -14   9          9.71         -7.56        26.94 o
  -3 -14   9        188.08        221.49        41.74 o
  -2 -14   9         34.74          9.56        37.39 o
  -1 -14   9        236.37        247.57        50.39 o
   0 -14   9          6.28         -9.03        39.44 o
   1 -14   9         84.44        120.59        35.05 o
   2 -14   9         14.62         17.88        26.89 o
   3 -14   9        275.88        361.89        55.34 o
   4 -14   9         17.04         30.37        35.15 o
   5 -14   9        497.90        568.17        50.47 o
   6 -14   9          7.03          7.45        29.77 o
   7 -14   9        533.94        422.15        40.17 o
   8 -14   9        405.22        389.23        49.83 o
  -8 -13   9         17.36         15.78        17.46 o
  -7 -13   9       1101.41       1096.54        57.62 o
  -6 -13   9        945.83        954.49        66.31 o
  -5 -13   9       1014.62       1120.87        90.88 o
  -4 -13   9        118.63        139.43        41.40 o
  -3 -13   9         36.63         19.10        38.14 o
  -2 -13   9        576.20        752.54        70.75 o
  -1 -13   9       1185.00       1379.80       103.24 o
   0 -13   9         40.62         49.95        28.09 o
   1 -13   9        168.38        148.99        34.80 o
   2 -13   9         60.50         71.86        32.44 o
   3 -13   9        696.91        857.51        69.62 o
   4 -13   9        122.00        153.88        35.33 o
   5 -13   9         10.15         22.86        29.81 o
   6 -13   9          8.47         13.40        34.27 o
   7 -13   9       1339.65       1217.02        96.32 o
   8 -13   9        185.85        150.94        32.66 o
   9 -13   9         55.06         35.17        22.15 o
  -9 -12   9        670.99        668.88        51.59 o
  -8 -12   9        334.12        304.29        32.05 o
  -7 -12   9        138.69        111.10        28.32 o
  -6 -12   9        152.64        161.01        30.62 o
  -5 -12   9         57.55         54.47        32.16 o
  -4 -12   9        272.37        335.87        51.07 o
  -3 -12   9       1641.21       1864.49       108.72 o
  -2 -12   9         48.85         56.22        36.30 o
  -1 -12   9        528.00        648.70        64.57 o
   0 -12   9       1114.80       1207.04        69.54 o
   1 -12   9        739.31        859.67        57.17 o
   2 -12   9       1487.34       1837.48        92.77 o
   3 -12   9       1024.23       1235.90        73.10 o
   4 -12   9         76.92         32.75        32.63 o
   5 -12   9       1666.14       1655.13       127.05 o
   6 -12   9       1222.36       1131.90       114.47 o
   7 -12   9        697.74        730.20        86.16 o
   8 -12   9        189.88        159.41        53.43 o
   9 -12   9        236.16        134.32        22.09 o
  10 -12   9         90.18        124.95        35.25 o
 -10 -11   9        148.74        142.93        19.48 o
  -9 -11   9         34.95         28.79        21.59 o
  -8 -11   9         61.87         51.40        21.74 o
  -7 -11   9        147.54        151.60        25.85 o
  -6 -11   9        205.73        196.23        33.43 o
  -5 -11   9        545.23        735.44        58.57 o
  -4 -11   9         11.40         40.24        34.50 o
  -3 -11   9         87.47         71.68        32.20 o
  -2 -11   9       1356.92       1433.39        79.92 o
  -1 -11   9        442.58        420.23        40.57 o
   0 -11   9       1878.74       2123.70       115.03 o
   1 -11   9       4526.68       4766.53       230.90 o
   2 -11   9         98.92        111.30        29.51 o
   3 -11   9       4597.30       4547.49       264.78 o
   4 -11   9       8572.73       8774.50       440.97 o
   5 -11   9       2077.90       2166.22       232.83 o
   6 -11   9        144.71        136.33        60.95 o
   7 -11   9        209.05        185.42        50.13 o
   8 -11   9         26.07         56.91        35.66 o
   9 -11   9        422.02        427.17        38.67 o
  10 -11   9        101.13         64.78        36.34 o
 -11 -10   9        158.28        104.33        22.28 o
 -10 -10   9         10.35         -7.77        27.64 o
  -9 -10   9        181.96        176.47        29.66 o
  -8 -10   9        211.90        175.80        26.98 o
  -7 -10   9         15.72          7.88        23.84 o
  -6 -10   9        423.72        405.37        35.60 o
  -5 -10   9        284.73        272.37        37.99 o
  -4 -10   9        108.71        143.21        37.38 o
  -3 -10   9       1561.34       1606.43        95.72 o
  -2 -10   9        208.29        240.33        32.15 o
  -1 -10   9       4447.78       4403.05       159.51 o
   0 -10   9        124.25        184.16        24.35 o
   1 -10   9       3574.94       3424.89       119.76 o
   2 -10   9        776.31        796.53        41.71 o
   3 -10   9        575.04        680.99        46.89 o
   4 -10   9          6.30          8.88        31.90 o
   5 -10   9       1283.64       1483.78       122.51 o
   6 -10   9        394.72        410.80        49.21 o
   7 -10   9        236.43        327.22       113.83 o
   8 -10   9        679.77        765.61        60.06 o
   9 -10   9          5.14         -1.92        25.30 o
  10 -10   9         37.26        -23.12        33.69 o
  11 -10   9         37.35         16.17        43.62 o
 -11  -9   9         14.32        -14.62        26.38 o
 -10  -9   9        508.15        545.02        41.70 o
  -9  -9   9        473.55        573.15        40.47 o
  -8  -9   9        304.65        332.16        33.29 o
  -7  -9   9       1527.79       1506.87        65.53 o
  -6  -9   9        149.12        158.75        24.95 o
  -5  -9   9        432.85        468.84        40.67 o
  -4  -9   9         13.10         27.65        28.90 o
  -3  -9   9        349.75        452.30        35.25 o
  -2  -9   9       2983.40       2756.59       114.48 o
  -1  -9   9       4634.31       4475.30       134.47 o
   0  -9   9        181.43        216.46        23.08 o
   1  -9   9         25.79         31.08        19.90 o
   2  -9   9         15.40         18.45        21.86 o
   3  -9   9        112.80        104.18        29.54 o
   4  -9   9        496.89        516.96        59.49 o
   5  -9   9       3908.06       3544.87       153.80 o
   6  -9   9        413.68        401.21        64.60 o
   7  -9   9        795.73        960.22        68.29 o
   8  -9   9       1752.42       1780.95       128.70 o
   9  -9   9         27.44         14.28        37.02 o
  10  -9   9        210.05        213.47        43.44 o
  11  -9   9        246.34        235.18       346.61 o
 -12  -8   9        550.65        521.12        52.33 o
 -11  -8   9        608.38        565.00        55.70 o
 -10  -8   9          7.20         20.12        26.73 o
  -9  -8   9         47.25         72.28        27.02 o
  -8  -8   9        513.77        592.22        34.98 o
  -7  -8   9        577.40        585.90        26.18 o
  -6  -8   9         78.23         57.52        18.79 o
  -5  -8   9        738.60        667.60        31.01 o
  -4  -8   9       2286.81       2245.56        77.42 o
  -3  -8   9      12464.40      12323.67       477.09 o
  -2  -8   9       4255.00       4197.09       138.42 o
  -1  -8   9       6117.27       5848.85       161.14 o
   0  -8   9       1268.37       1193.24        46.78 o
   1  -8   9       1169.84       1193.40        39.48 o
   2  -8   9       2924.34       2837.15        95.62 o
   3  -8   9       5216.78       4914.20       222.28 o
   4  -8   9        344.21        345.05        45.09 o
   5  -8   9        683.93        593.29        62.22 o
   6  -8   9        112.92         92.22        29.62 o
   7  -8   9         54.25         65.59        28.10 o
   8  -8   9         52.53         41.33        25.02 o
   9  -8   9         18.64         28.74        37.80 o
  10  -8   9          3.31        -43.17        53.01 o
  11  -8   9       1316.62       1373.29       249.38 o
 -12  -7   9         48.30         21.79        22.35 o
 -11  -7   9        432.61        447.33        43.59 o
 -10  -7   9        587.93        659.41        43.84 o
  -9  -7   9          5.19         10.88        26.37 o
  -8  -7   9         73.62         84.61        21.22 o
  -7  -7   9       2231.47       2282.22        59.79 o
  -6  -7   9        546.88        567.68        25.95 o
  -5  -7   9       3836.43       3578.68       103.94 o
  -4  -7   9        422.48        469.20        26.96 o
  -3  -7   9       1914.52       1780.62        59.49 o
  -2  -7   9       1594.87       1586.53        51.97 o
  -1  -7   9       6059.29       5517.57       196.41 o
   0  -7   9       1516.26       1246.91        70.94 o
   1  -7   9        177.94        152.41        26.63 o
   2  -7   9        654.47        638.67        40.83 o
   3  -7   9       7785.76       7611.38       318.95 o
   4  -7   9       3631.30       3199.48       180.07 o
   5  -7   9         15.04         25.79        19.00 o
   6  -7   9        269.59        249.55        25.92 o
   7  -7   9        195.41        219.28        30.09 o
   8  -7   9        532.67        687.41        76.94 o
   9  -7   9        129.74        122.46        37.51 o
  10  -7   9          9.32          8.17        31.41 o
  11  -7   9        538.55        588.39        79.37 o
  12  -7   9        207.21        125.85        68.78 o
 -13  -6   9        506.72        482.18        50.32 o
 -12  -6   9        215.53        146.65        21.18 o
 -11  -6   9       2140.04       2284.30       205.23 o
 -10  -6   9        312.85        346.36        32.14 o
  -9  -6   9        273.90        305.63        32.49 o
  -8  -6   9        135.78        143.93        22.02 o
  -7  -6   9        155.10        150.41        18.58 o
  -6  -6   9       7272.34       6926.01       158.34 o
  -5  -6   9       1623.67       1597.96        54.92 o
  -4  -6   9        333.00        401.72        24.16 o
  -3  -6   9          2.93          8.07        22.33 o
  -2  -6   9        478.11        535.06        53.88 o
  -1  -6   9        158.23        165.82        40.65 o
   0  -6   9       2629.52       2573.74       137.86 o
   1  -6   9       1551.20       1565.47       132.88 o
   2  -6   9        401.60        349.61        37.27 o
   3  -6   9       4067.30       3751.34       167.46 o
   4  -6   9        510.39        469.42        31.60 o
   5  -6   9        874.87        842.11        44.50 o
   6  -6   9        283.44        306.23        37.34 o
   7  -6   9        219.94        267.37        50.79 o
   8  -6   9        124.69        158.24        52.77 o
   9  -6   9        191.93        254.28        61.13 o
  10  -6   9         90.04        153.01        38.88 o
  11  -6   9        170.58        223.54        94.97 o
  12  -6   9         33.44         43.19        89.02 o
 -13  -5   9        314.56        259.02        34.88 o
 -12  -5   9        444.76        440.01        40.36 o
 -11  -5   9       1225.10       1266.16       115.39 o
 -10  -5   9         38.36         46.60        24.65 o
  -9  -5   9         84.41         80.56        25.14 o
  -8  -5   9       1122.21       1021.53        37.87 o
  -7  -5   9       4856.27       4785.09       120.20 o
  -6  -5   9       1691.35       1750.47        41.78 o
  -5  -5   9       4136.84       3809.63        93.89 o
  -4  -5   9       2703.45       2473.86       129.68 o
  -3  -5   9        433.26        533.36        41.01 o
  -2  -5   9       1785.21       1996.63       114.50 o
  -1  -5   9        434.03        323.28        41.98 o
   0  -5   9        313.54        276.76        40.55 o
   1  -5   9       1160.39        796.80        69.52 o
   2  -5   9       6070.67       5406.58       416.16 o
   3  -5   9        109.74        133.15        35.06 o
   4  -5   9        522.29        552.40        27.83 o
   5  -5   9         44.52         44.14        24.71 o
   6  -5   9        210.03        268.08        30.14 o
   7  -5   9       4830.50       4928.10       223.12 o
   8  -5   9        893.82       1027.38       125.95 o
   9  -5   9         29.29         57.24        43.86 o
  10  -5   9       1038.43       1209.64       140.74 o
  11  -5   9          1.09         12.43        34.44 o
  12  -5   9         58.25         55.37        36.11 o
 -14  -4   9         10.96         -4.76        17.49 o
 -13  -4   9        566.44        522.46        34.29 o
 -12  -4   9          8.58         18.39        27.57 o
 -11  -4   9        137.25        178.78        36.36 o
 -10  -4   9          7.41         18.26        24.96 o
  -9  -4   9         45.04         73.71        22.31 o
  -8  -4   9       4283.64       4127.06       107.64 o
  -7  -4   9       8745.37       8294.92       211.97 o
  -6  -4   9        121.49        143.80        12.72 o
  -5  -4   9       5006.01       5087.06       221.52 o
  -4  -4   9       9250.50       9080.91       435.09 o
  -3  -4   9       3264.15       2998.58       121.35 o
  -2  -4   9       3263.95       2951.64       107.54 o
  -1  -4   9       2136.28       1992.32       154.75 o
   0  -4   9       3745.58       3134.98       161.72 o
   1  -4   9        968.92        683.78        58.18 o
   2  -4   9       4688.62       3908.56       382.00 o
   3  -4   9       1806.21       2088.28       166.98 o
   4  -4   9        727.69        755.50        43.10 o
   5  -4   9        294.06        244.51        40.83 o
   6  -4   9        489.95        422.49        35.50 o
   7  -4   9        169.23        226.53        42.06 o
   8  -4   9        283.89        382.20        65.64 o
   9  -4   9        334.10        341.26        70.04 o
  10  -4   9         33.30         83.67        48.00 o
  11  -4   9        263.75        433.75        86.51 o
  12  -4   9        319.98        313.70        40.70 o
 -14  -3   9        332.18        218.47        22.74 o
 -13  -3   9         68.18         71.27        28.20 o
 -12  -3   9        635.68        793.26        65.77 o
 -11  -3   9       1346.65       1688.83       104.94 o
 -10  -3   9         74.12         76.68        23.38 o
  -9  -3   9       1340.84       1497.58        54.36 o
  -8  -3   9       1189.95       1193.59        41.51 o
  -7  -3   9       6417.75       6038.04       137.61 o
  -6  -3   9      11575.37      10922.64       339.45 o
  -5  -3   9        189.24        191.75        35.39 o
  -4  -3   9       3183.21       3013.73       113.27 o
  -3  -3   9       5098.87       5144.50       210.57 o
  -2  -3   9         13.27          7.34        19.61 o
  -1  -3   9       6661.69       5714.60       253.13 o
   0  -3   9       1644.99       1490.68       100.18 o
   1  -3   9        493.94        578.20        71.51 o
   2  -3   9        755.30        785.29        76.15 o
   3  -3   9         94.69        140.22        43.04 o
   4  -3   9        289.20        257.73        36.16 o
   5  -3   9         37.60         74.87        24.51 o
   6  -3   9         10.86         16.47        32.39 o
   7  -3   9       1722.24       1920.73       151.68 o
   8  -3   9        283.87        282.33        81.37 o
   9  -3   9        378.38        489.93        66.66 o
  10  -3   9        721.04       1101.25       122.05 o
  11  -3   9       1160.20       1522.57       210.00 o
  12  -3   9        223.44        198.08        30.59 o
 -14  -2   9         60.18         30.72        20.20 o
 -13  -2   9        240.10        181.58        33.09 o
 -12  -2   9        888.70       1175.00        75.58 o
 -11  -2   9       1506.75       1910.49       113.54 o
 -10  -2   9       1965.33       2308.57       131.24 o
  -9  -2   9        116.48        149.18        27.16 o
  -8  -2   9        345.92        398.52        22.91 o
  -7  -2   9         28.03         42.73        13.00 o
  -6  -2   9       3967.06       3591.07       109.48 o
  -5  -2   9      24727.68      26708.34      1457.71 o
  -4  -2   9         56.63         60.36        25.49 o
  -3  -2   9        205.13        295.29        26.74 o
  -2  -2   9        219.74        286.53        23.91 o
  -1  -2   9         53.21         51.11        19.29 o
   0  -2   9          8.87         22.77        13.02 o
   1  -2   9       1654.10       1501.88       118.79 o
   2  -2   9       2016.08       1780.49       113.02 o
   3  -2   9       6361.09       5448.14       494.20 o
   4  -2   9       3406.96       2666.67       161.05 o
   5  -2   9         29.70         22.57        25.32 o
   6  -2   9        340.87        389.98        71.62 o
   7  -2   9        394.74        554.88       100.45 o
   8  -2   9       1236.27       1429.11       139.26 o
   9  -2   9        517.67        708.05        81.84 o
  10  -2   9       1888.34       2537.45       177.82 o
  11  -2   9       1092.51       1355.92       172.24 o
  12  -2   9        784.42        556.29       527.09 o
 -14  -1   9          0.14        -20.86        20.86 o
 -13  -1   9         83.46        106.94        29.98 o
 -12  -1   9        144.06        151.90        31.20 o
 -11  -1   9        139.86        135.73        38.00 o
 -10  -1   9        264.81        293.73        35.02 o
  -9  -1   9       1065.01       1279.06        56.41 o
  -8  -1   9       1922.30       1961.39        71.56 o
  -7  -1   9        930.81        908.23        31.25 o
  -6  -1   9       1426.69       1509.87        69.50 o
  -5  -1   9      24528.88      26329.04      1465.39 o
  -4  -1   9      19278.79      19902.17       983.62 o
  -3  -1   9       6812.23       6359.06       293.66 o
  -2  -1   9       4231.85       3669.09       132.64 o
  -1  -1   9       8659.48       8027.64       305.18 o
   0  -1   9        850.15        715.10        56.58 o
   1  -1   9      30278.98      32091.83      2488.11 o
   2  -1   9      10505.17      10220.50       590.72 o
   3  -1   9       3473.17       2908.86       208.26 o
   4  -1   9        154.58        119.98        32.25 o
   5  -1   9         10.19         41.87        25.15 o
   6  -1   9        308.25        335.76        44.51 o
   7  -1   9       4000.75       4886.79       319.60 o
   8  -1   9       2222.49       2467.43       166.99 o
   9  -1   9         24.20         11.64        54.49 o
  10  -1   9        610.51        827.83       146.47 o
  11  -1   9        365.68        366.43        56.92 o
 -14   0   9          6.24          4.18        21.09 o
 -13   0   9         38.08         22.64        27.13 o
 -12   0   9        353.45        315.62        39.65 o
 -11   0   9       1930.20       2123.35       107.66 o
 -10   0   9        561.65        581.20        43.76 o
  -9   0   9         24.83         35.04        22.48 o
  -8   0   9         13.60         17.15        17.25 o
  -7   0   9       3610.31       3649.14        97.90 o
  -6   0   9        137.19        129.61        36.17 o
  -5   0   9      14515.23      14557.07       719.68 o
  -4   0   9       4588.84       3837.77       115.45 o
  -3   0   9       2398.48       2650.65       105.07 o
  -2   0   9       1716.04       2061.69        82.34 o
  -1   0   9       1056.65        910.43        49.50 o
   0   0   9        739.59        647.73        47.38 o
   1   0   9       8030.01       8775.46       538.85 o
   2   0   9      17454.86      17673.57      1344.22 o
   3   0   9        312.67        381.87        48.52 o
   4   0   9       1879.55       1572.60        96.92 o
   5   0   9          6.59          3.08        30.28 o
   6   0   9        130.36        124.43        37.32 o
   7   0   9       2111.62       2146.47       174.08 o
   8   0   9        407.00        461.64        71.94 o
   9   0   9        628.74        787.06        83.04 o
  10   0   9       2950.64       3761.95       302.65 o
  11   0   9        993.18       1218.33       123.52 o
 -15   1   9       1405.79       1187.30        68.24 o
 -14   1   9        761.97        712.51        44.46 o
 -13   1   9        756.79        809.47        52.04 o
 -12   1   9        237.54        250.40        37.37 o
 -11   1   9         55.48         54.50        25.28 o
 -10   1   9        102.03        103.51        29.62 o
  -9   1   9        610.39        745.20        39.25 o
  -8   1   9         90.38        108.94        18.59 o
  -7   1   9         72.59        101.80        15.84 o
  -6   1   9         15.70          3.72        24.45 o
  -5   1   9         23.60         25.26        21.67 o
  -4   1   9        453.40        479.39        26.12 o
  -3   1   9        736.63        625.73        30.86 o
  -2   1   9        436.44        291.23        39.07 o
  -1   1   9         77.27         63.65        14.18 o
   0   1   9       1807.85       1798.91        74.37 o
   1   1   9      14032.98      14120.24       754.39 o
   2   1   9       2270.04       2398.61       192.93 o
   3   1   9       4897.05       4803.21       247.02 o
   4   1   9       1283.91       1149.81        81.49 o
   5   1   9        529.86        452.83        35.17 o
   6   1   9        271.75        299.16        24.21 o
   7   1   9        276.26        354.17        56.73 o
   8   1   9        431.35        496.33        68.70 o
   9   1   9        174.90        233.35        82.85 o
  10   1   9         22.23         44.82        50.83 o
  11   1   9        175.99        230.05        72.10 o
 -15   2   9       2528.38       2608.14       159.39 o
 -14   2   9        111.18        145.29        32.48 o
 -13   2   9        116.48        151.22        31.15 o
 -12   2   9       1278.36       1546.25        73.40 o
 -11   2   9       3908.18       4173.19       153.09 o
 -10   2   9        315.56        398.69        37.79 o
  -9   2   9       1181.32       1213.41        47.77 o
  -8   2   9       1478.81       1575.80        60.05 o
  -7   2   9       1343.02       1293.05        39.50 o
  -6   2   9         99.43        132.05        34.64 o
  -5   2   9       2020.15       2263.77        99.46 o
  -4   2   9       4260.11       4431.99       153.60 o
  -3   2   9         18.61         58.02        21.01 o
  -2   2   9       1057.01        845.28        48.24 o
  -1   2   9       3033.67       2178.92       122.74 o
   0   2   9       9873.34       8777.06       438.59 o
   1   2   9        933.74        905.54        78.63 o
   2   2   9        387.56        397.67        59.48 o
   3   2   9        526.53        496.68        71.62 o
   4   2   9      13261.88      12590.02       702.97 o
   5   2   9        121.01        156.23        25.68 o
   6   2   9        204.51        250.94        52.53 o
   7   2   9        946.17       1047.67        62.01 o
   8   2   9       3857.80       4026.66       241.57 o
   9   2   9         21.22         -6.81        72.80 o
  10   2   9        759.90        918.86       194.08 o
  11   2   9        382.43        426.54       218.11 o
 -15   3   9        436.09        240.84        28.93 o
 -14   3   9        446.35        407.96        31.94 o
 -13   3   9        325.77        363.49        35.56 o
 -12   3   9       1213.23       1375.43        63.31 o
 -11   3   9       1040.48       1216.36        55.31 o
 -10   3   9        855.97        892.61        40.86 o
  -9   3   9      17660.41      19259.13       817.77 o
  -8   3   9      11177.92      11411.52       356.89 o
  -7   3   9       3069.73       3049.60        74.50 o
  -6   3   9        366.00        333.05        23.48 o
  -5   3   9        288.28        311.32        39.75 o
  -4   3   9        957.46       1197.04        62.65 o
  -3   3   9        511.77        383.21        29.10 o
  -2   3   9        771.94       1037.92        48.07 o
  -1   3   9       1299.74       1288.18        66.95 o
   0   3   9       8680.96       7453.20       381.09 o
   1   3   9        847.39        764.34        60.88 o
   2   3   9       1061.20       1047.78        79.90 o
   3   3   9        714.13        663.09        38.30 o
   4   3   9       4217.54       3963.50       133.58 o
   5   3   9        140.65        195.26        46.42 o
   6   3   9       2522.24       1910.79       345.95 o
   7   3   9       1817.58       2324.51       137.78 o
   8   3   9       1118.78       1331.74       104.32 o
   9   3   9        248.47        209.96        53.04 o
  10   3   9         11.15        -12.15        55.38 o
 -15   4   9         34.58         12.84        22.30 o
 -14   4   9        226.39        203.75        27.05 o
 -13   4   9         51.31         72.91        28.96 o
 -12   4   9        490.43        508.08        36.98 o
 -11   4   9         94.66         73.14        23.97 o
 -10   4   9       1013.58       1079.53        43.80 o
  -9   4   9        466.41        397.25        25.35 o
  -8   4   9       3106.44       3090.58        79.96 o
  -7   4   9         91.81         82.68        14.79 o
  -6   4   9       3921.55       3826.42        92.81 o
  -5   4   9       4839.30       4649.24       136.55 o
  -4   4   9        118.67         92.18        29.59 o
  -3   4   9         68.23         69.61        22.98 o
  -2   4   9       2941.82       3229.22       204.61 o
  -1   4   9         39.79         21.70        35.43 o
   0   4   9        467.43        514.55        88.66 o
   1   4   9        952.17        920.54        85.65 o
   2   4   9        757.97        627.96        42.09 o
   3   4   9         20.31         37.37        18.61 o
   4   4   9       1717.72       1577.67       108.64 o
   5   4   9       1394.50       1533.15       157.70 o
   6   4   9        651.99        702.90       115.12 o
   7   4   9        132.01        164.75        41.11 o
   8   4   9         38.23         14.22        38.19 o
   9   4   9       1122.67       1252.65       268.54 o
  10   4   9       1569.91       2175.60       199.60 o
 -14   5   9        358.75        252.67        23.32 o
 -13   5   9        659.23        744.32        49.58 o
 -12   5   9         28.72         67.69        25.85 o
 -11   5   9        231.56        245.78        22.78 o
 -10   5   9         34.09         32.47        16.74 o
  -9   5   9       1421.89       1384.76        51.04 o
  -8   5   9        518.16        580.88        24.68 o
  -7   5   9       5770.49       5776.28       157.16 o
  -6   5   9        544.44        509.48        21.31 o
  -5   5   9         21.07         17.50        18.34 o
  -4   5   9       2411.20       2197.80        57.72 o
  -3   5   9        184.13        179.59        20.22 o
  -2   5   9       1176.57       1120.16        54.29 o
  -1   5   9       1240.19       1113.92        79.94 o
   0   5   9         94.53        100.52        22.18 o
   1   5   9        359.34        352.94        23.22 o
   2   5   9        761.41        915.46        43.28 o
   3   5   9        237.76        225.15        27.05 o
   4   5   9        190.62        184.48        25.06 o
   5   5   9        539.11        635.73       107.09 o
   6   5   9       1183.15       1245.77       102.07 o
   7   5   9        437.73        515.86        78.26 o
   8   5   9        146.56        101.50        34.36 o
   9   5   9        234.05        184.77        57.50 o
  10   5   9          1.35        -30.11        44.09 o
 -14   6   9         18.18          5.68        21.51 o
 -13   6   9         88.71         87.30        26.36 o
 -12   6   9        203.95        213.59        24.36 o
 -11   6   9        333.35        316.18        28.34 o
 -10   6   9         43.84         56.19        18.50 o
  -9   6   9       1402.27       1529.22        68.94 o
  -8   6   9       1151.16       1014.91        40.96 o
  -7   6   9       3043.86       3347.16        95.95 o
  -6   6   9       5146.57       5182.25       119.16 o
  -5   6   9         62.67         51.72        12.20 o
  -4   6   9        361.71        433.93        25.35 o
  -3   6   9       1599.83       1571.30        54.99 o
  -2   6   9         47.09         30.92        19.28 o
  -1   6   9      20269.21      21714.15      1102.59 o
   0   6   9      18845.63      19274.83       887.42 o
   1   6   9        918.33        994.66        50.47 o
   2   6   9       1630.70       1892.10        74.89 o
   3   6   9       2847.95       2955.49       131.02 o
   4   6   9       1050.35        960.77        83.23 o
   5   6   9          4.29        -19.21        34.05 o
   6   6   9        392.84        403.39        68.73 o
   7   6   9        265.23        330.03       103.35 o
   8   6   9        467.87        539.05        58.03 o
   9   6   9          2.97         -7.69        20.02 o
 -14   7   9       1108.27       1062.03       100.44 o
 -13   7   9         94.44         78.52        19.86 o
 -12   7   9        993.67       1075.40        84.14 o
 -11   7   9       3215.83       3331.38       107.07 o
 -10   7   9        485.39        493.63        32.18 o
  -9   7   9        211.41        231.83        25.03 o
  -8   7   9        760.93        781.03        38.87 o
  -7   7   9        599.66        682.38        27.39 o
  -6   7   9        142.54        127.07        16.82 o
  -5   7   9        673.92        696.34        24.88 o
  -4   7   9        849.87        995.98        38.79 o
  -3   7   9       1244.25       1214.97        48.03 o
  -2   7   9       5189.15       5307.00       166.56 o
  -1   7   9         39.31         34.37        17.82 o
   0   7   9       4432.80       4874.68       178.04 o
   1   7   9      10349.33      11350.98       555.73 o
   2   7   9       4641.82       5135.38       216.71 o
   3   7   9       3359.52       3678.98       250.67 o
   4   7   9        528.95        770.39        63.49 o
   5   7   9        330.65        411.82        76.74 o
   6   7   9       2308.81       3092.76       240.31 o
   7   7   9        125.92        176.16        47.15 o
   8   7   9         84.87         57.40        27.84 o
   9   7   9          7.70         -9.68        18.46 o
 -14   8   9         10.63          0.19        28.32 o
 -13   8   9        509.57        448.99        59.98 o
 -12   8   9         16.82         24.01        22.47 o
 -11   8   9        305.22        273.69        28.30 o
 -10   8   9         27.36         33.60        24.07 o
  -9   8   9        406.35        384.59        32.59 o
  -8   8   9         28.31         34.73        20.55 o
  -7   8   9         98.43         94.96        17.60 o
  -6   8   9        102.07         83.48        17.13 o
  -5   8   9       1319.92       1257.75        38.31 o
  -4   8   9       1816.08       1905.58        77.34 o
  -3   8   9       1153.13       1317.99        77.39 o
  -2   8   9         57.76         54.02        18.14 o
  -1   8   9       5471.77       5577.04       195.41 o
   0   8   9       5163.72       6215.92       285.82 o
   1   8   9         24.25         59.86        27.35 o
   2   8   9        120.31         89.15        33.30 o
   3   8   9        680.59        750.20       111.92 o
   4   8   9       2216.22       2686.05       176.89 o
   5   8   9       2943.16       3136.63       290.77 o
   6   8   9        692.94        910.27       112.93 o
   7   8   9        247.98        284.38        47.63 o
   8   8   9        111.40         53.21        29.05 o
 -13   9   9        116.30         84.62        28.22 o
[truncated: 336,836 more chars]
